# Supplementary material for: A second polymorph with composition Co3(PO4)2·H2O
Source: Acta Crystallogr Sect E Struct Rep Online. 2008 Sep 13;64(Pt 10):i69–70. doi: 10.1107/S1600536808028365 (PMC2959276; doi:10.1107/S1600536808028365)
Supplement: Supplementary file 1 [file e-64-00i69-sup1.cif]

##############################################################################
###                                                                        ###
###        Electronic paper (Acta Crystallographica Section E)             ###
###                                                                        ###
##############################################################################
#                                                                            #
# This CIF contains the data in a paper accepted for publication in Acta     #
# Crystallographica Section E. It conforms to the requirements of Notes      #
# for Authors for Section E, and has been peer reviewed under the auspices   #
# of the IUCr Commission on Journals.                                        #
#                                                                            #
# Full details of the Crystallographic Information File format               #
# are given in the paper "The Crystallographic Information File (CIF):       #
# a New Standard Archive File for Crystallography" by S. R. Hall, F. H.      #
# Allen and I. D. Brown [Acta Cryst. (1991), A47, 655-685].                  #
#                                                                            #
# The current version of the core CIF dictionary is obtainable from          #
# ftp://ftp.iucr.org/pub/cif_core.dic. The current version number is 2.4.    #
#                                                                            #
# Software is freely available for graphical display of the structure(s) in  #
# this CIF.  For information consult the CIF home page http://www.iucr.org/  #
# cif/home.html                                                              #
#                                                                            #
# This file may be used for bona fide research purposes within the           #
# scientific community so long as proper attribution is given to the journal # 
# article from which it was obtained.                                        #
#                                                                            #
##############################################################################
                                             
data_global
_audit_creation_method     'from SHELXL97 CIF and IUCr SHELXL97-template'
_journal_date_recd_electronic     2008-08-29
_journal_date_accepted     2008-09-04
_journal_name_full     'Acta Crystallographica, Section E'
_journal_year     2008
_journal_volume     64
_journal_issue     10
_journal_page_first     i69
_journal_page_last     i70
_journal_paper_category     QI
_journal_coeditor_code     WM2194
_publ_contact_author_name     'Yang Kim'
_publ_contact_author_address
;
Department of Chemistry and Advanced Materials
Kosin University
149-1 Dongsam-dong
Yeongdo-gu
Busan 606-701
Republic of Korea
;
_publ_contact_author_email     ykim@kosin.ac.kr
_publ_contact_author_fax     '82 51 403 3760'
_publ_contact_author_phone     '82 (51)990 2316'
_publ_section_title
;
A second polymorph with composition Co~3~(PO~4~)~2~.H~2~O
;
loop_
    _publ_author_name
    _publ_author_address
    'Lee, Young H.'
;
Department of Chemistry
Kyungpook National University
Daegu, 702-701
Republic of Korea
;
    'Clegg, Jack K.'
;
Centre for Heavy Metals Research
School of Chemistry, F11
University of Sydney
New South Wales 2006
Australia
;
    'Lindoy, Leonard F.'
;
Centre for Heavy Metals Research
School of Chemistry, F11
University of Sydney
New South Wales 2006
Australia
;
    'Lu, G. Q. Max'
;
ARC Centre of Excellence for Functional Nanomaterials
AIBN
University of Queensland
Brisbane
Queensland 4072
Australia
;
    'Park, Yu-Chul'
;
Department of Chemistry
Kyungpook National University
Daegu, 702-701
Republic of Korea
;
    'Kim, Yang'
;
Department of Chemistry and Advanced Materials
Kosin University
149-1 Dongsam-dong
Yeongdo-gu
Busan 606-701
Republic of Korea
;
data_I
_audit_creation_method     SHELXL97
_chemical_name_systematic
;
tricobalt(II) bis[orthophosphate(V)] monohydrate
;
_chemical_name_common     ?
_chemical_formula_moiety     'Co3 (P O4)2 , H2 O'
_chemical_formula_sum     'Co3 H2 O9 P2'
_chemical_formula_structural     'Co3 (P O4)2 , H2 O'
_chemical_formula_iupac     'Co3 (P O4)2 , H2 O'
_chemical_formula_weight     384.75
_chemical_melting_point     ?
_symmetry_cell_setting     monoclinic
_symmetry_space_group_name_H-M     'P 21/c'
_symmetry_space_group_name_Hall     '-P 2ybc'
loop_
    _symmetry_equiv_pos_as_xyz
    'x, y, z'
    '-x, y+1/2, -z+1/2'
    '-x, -y, -z'
    'x, -y-1/2, z-1/2'
_cell_length_a     8.7038(15)
_cell_length_b     4.8667(9)
_cell_length_c     16.705(3)
_cell_angle_alpha     90.00
_cell_angle_beta     95.670(3)
_cell_angle_gamma     90.00
_cell_volume     704.1(2)
_cell_formula_units_Z     4
_cell_measurement_reflns_used     4684
_cell_measurement_theta_min     2.450
_cell_measurement_theta_max     28.373
_cell_measurement_temperature     150(2)
_exptl_crystal_description     plate
_exptl_crystal_colour     purple
_exptl_crystal_size_max     0.46
_exptl_crystal_size_mid     0.14
_exptl_crystal_size_min     0.08
_exptl_crystal_density_diffrn     3.629
_exptl_crystal_density_meas     ?
_exptl_crystal_density_method     'not measured'
_exptl_crystal_F_000     740
_exptl_absorpt_coefficient_mu     7.467
_exptl_absorpt_correction_type     multi-scan
_exptl_absorpt_process_details     '(SADABS; Sheldrick, 1999)'
_exptl_absorpt_correction_T_min     0.247
_exptl_absorpt_correction_T_max     0.554
_exptl_special_details
;
The crystal was coated in Exxon Paratone N hydrocarbon oil and mounted on a thin
mohair fibre attached to a copper pin. Upon mounting on the diffractometer,
the crystal was quenched to 150(K) under a cold nitrogen gas stream supplied
by an Oxford Cryosystems Cryostream.
;
_diffrn_ambient_temperature     150(2)
_diffrn_radiation_type     MoK\a
_diffrn_radiation_wavelength     0.71073
_diffrn_radiation_source     'sealed tube'
_diffrn_radiation_monochromator     graphite
_diffrn_measurement_device_type     'Siemens SMART 1000 CCD'
_diffrn_measurement_method     '\w scans'
_diffrn_detector_area_resol_mean     ?
_diffrn_reflns_number     6569
_diffrn_reflns_av_R_equivalents     0.0256
_diffrn_reflns_av_sigmaI/netI     0.0225
_diffrn_reflns_theta_min     2.35
_diffrn_reflns_theta_max     28.38
_diffrn_reflns_theta_full     25.00
_diffrn_measured_fraction_theta_max     0.956
_diffrn_measured_fraction_theta_full     0.996
_diffrn_reflns_limit_h_min     -11
_diffrn_reflns_limit_h_max     11
_diffrn_reflns_limit_k_min     -6
_diffrn_reflns_limit_k_max     6
_diffrn_reflns_limit_l_min     -21
_diffrn_reflns_limit_l_max     21
_diffrn_standards_number     100
_diffrn_standards_interval_count     ?
_diffrn_standards_interval_time     ?
_diffrn_standards_decay_%     0.19
_refine_special_details
;
Refinement of <i>F</i>^2^ against ALL reflections. The weighted <i>R</i>-factor
<i>wR</i> and goodness of fit <i>S</i> are based on <i>F</i>^2^, conventional
<i>R</i>-factors <i>R</i> are based on <i>F</i>, with <i>F</i> set to zero for
negative <i>F</i>^2^. The threshold expression of <i>F</i>^2^ >
\s(<i>F</i>^2^) is used only for calculating <i>R</i>-factors(gt) <i>etc</i>.
and is not relevant to the choice of reflections for refinement.
<i>R</i>-factors based on <i>F</i>^2^ are statistically about twice as large
as those based on <i>F</i>, and <i>R</i>- factors based on ALL data will be
even larger.
;
_reflns_number_total     1697
_reflns_number_gt     1603
_reflns_threshold_expression     I>2\s(I)
_refine_ls_structure_factor_coef     Fsqd
_refine_ls_matrix_type     full
_refine_ls_R_factor_all     0.0343
_refine_ls_R_factor_gt     0.0326
_refine_ls_wR_factor_gt     0.0933
_refine_ls_wR_factor_ref     0.0945
_refine_ls_goodness_of_fit_ref     1.069
_refine_ls_restrained_S_all     1.068
_refine_ls_number_reflns     1697
_refine_ls_number_parameters     133
_refine_ls_number_restraints     2
_refine_ls_hydrogen_treatment     mixed
_refine_ls_weighting_scheme     calc
_refine_ls_weighting_details
            'w = 1/[\s^2^(Fo^2^)+(0.0597P)^2^+3.2629P] where P=(Fo^2^+2Fc^2^)/3'
_atom_sites_solution_hydrogens     difmap
_atom_sites_solution_primary     direct
_atom_sites_solution_secondary     difmap
_refine_ls_shift/su_max     0.000
_refine_ls_shift/su_mean     0.000
_refine_diff_density_max     0.735
_refine_diff_density_min     -1.393
_refine_ls_extinction_method     none
_refine_ls_extinction_coef     ?
loop_
    _atom_type_symbol
    _atom_type_description
    _atom_type_scat_dispersion_real
    _atom_type_scat_dispersion_imag
    _atom_type_scat_source
    'O' 'O' 0.0106 0.0060
                         'International Tables Vol C Tables 4.2.6.8 and 6.1.1.4'
    'H' 'H' 0.0000 0.0000
                         'International Tables Vol C Tables 4.2.6.8 and 6.1.1.4'
    'P' 'P' 0.1023 0.0942
                         'International Tables Vol C Tables 4.2.6.8 and 6.1.1.4'
    'Co' 'Co' 0.3494 0.9721
                         'International Tables Vol C Tables 4.2.6.8 and 6.1.1.4'
_computing_data_collection     'SMART (Siemens, 1995)'
_computing_cell_refinement     'SAINT (Siemens, 1995)'
_computing_data_reduction     'SAINT and XPREP (Siemens, 1995)'
_computing_structure_solution     'SIR97 (Altomare <i>et al.</i>, 1999)'
_computing_structure_refinement     'SHELXL97 (Sheldrick, 2008)'
_computing_molecular_graphics
;
ORTEP-3 (Farrugia, 1997),
WebLab ViewerPro (Molecular Simulations, 2000) and
POV-Ray (Cason, 2002).
;
_computing_publication_material     'enCIFer (Allen <i>et al.</i>, 2004)'
loop_
    _atom_site_type_symbol
    _atom_site_label
    _atom_site_fract_x
    _atom_site_fract_y
    _atom_site_fract_z
    _atom_site_U_iso_or_equiv
    _atom_site_adp_type
    _atom_site_calc_flag
    _atom_site_refinement_flags
    _atom_site_occupancy
    _atom_site_disorder_assembly
    _atom_site_disorder_group
    Co Co1 0.32855(5) 0.20270(9) 0.94291(3) 0.00253(14) Uani d . 1 . .
    Co Co2 0.56640(5) -0.20252(9) 0.84576(3) 0.00303(15) Uani d . 1 . .
    Co Co3 0.92910(6) 0.49852(10) 0.82254(3) 0.00814(16) Uani d . 1 . .
    P P1 0.68190(11) 0.29320(19) 0.94510(6) 0.0086(2) Uani d . 1 . .
    P P2 0.23599(11) -0.51187(19) 0.78087(6) 0.0087(2) Uani d . 1 . .
    O O1 0.5357(3) 0.1481(6) 0.90286(17) 0.0114(5) Uani d . 1 . .
    O O2 0.3621(3) 0.3976(6) 1.04804(16) 0.0106(5) Uani d . 1 . .
    O O3 0.1907(3) 0.3427(6) 0.85760(17) 0.0119(5) Uani d . 1 . .
    O O4 0.2836(3) -0.1747(6) 0.96996(17) 0.0121(6) Uani d . 1 . .
    O O5 0.7445(3) -0.2368(6) 0.78428(17) 0.0116(5) Uani d . 1 . .
    O O6 0.8153(3) 0.2545(6) 0.89463(17) 0.0120(5) Uani d . 1 . .
    O O7 0.9749(4) 0.7679(6) 0.91711(18) 0.0137(6) Uani d D 1 . .
    O O8 0.9060(3) 0.1703(6) 0.74391(17) 0.0108(5) Uani d . 1 . .
    O O9 0.3852(3) -0.3512(6) 0.79103(18) 0.0148(6) Uani d . 1 . .
    H H1 1.0769(18) 0.797(12) 0.929(3) 0.022 Uiso d D 1 . .
    H H2 0.933(6) 0.936(5) 0.909(3) 0.022 Uiso d D 1 . .
loop_
    _atom_site_aniso_label
    _atom_site_aniso_U_11
    _atom_site_aniso_U_22
    _atom_site_aniso_U_33
    _atom_site_aniso_U_12
    _atom_site_aniso_U_13
    _atom_site_aniso_U_23
    Co1 0.0013(2) 0.0038(2) 0.0025(2) 0.00007(15) -0.00013(17) 0.00053(15)
    Co2 0.0006(2) 0.0045(3) 0.0040(2) -0.00041(15) 0.00015(17) -0.00098(15)
    Co3 0.0077(3) 0.0083(3) 0.0088(3) -0.00123(17) 0.00306(19) -0.00064(17)
    P1 0.0070(5) 0.0090(5) 0.0098(5) -0.0004(3) 0.0014(3) -0.0002(3)
    P2 0.0067(5) 0.0103(4) 0.0091(4) 0.0003(3) 0.0008(3) 0.0001(3)
    O1 0.0101(13) 0.0112(12) 0.0129(13) -0.0009(10) 0.0004(10) -0.0005(10)
    O2 0.0114(13) 0.0106(13) 0.0099(13) 0.0026(10) 0.0011(10) -0.0003(10)
    O3 0.0121(13) 0.0133(13) 0.0102(13) -0.0003(11) 0.0007(11) 0.0014(10)
    O4 0.0135(14) 0.0116(13) 0.0110(13) -0.0005(10) -0.0004(11) 0.0009(10)
    O5 0.0108(14) 0.0131(12) 0.0114(13) 0.0007(10) 0.0041(10) 0.0008(10)
    O6 0.0106(14) 0.0132(12) 0.0127(13) -0.0009(11) 0.0035(11) 0.0007(10)
    O7 0.0110(14) 0.0132(13) 0.0164(14) 0.0012(11) -0.0014(11) -0.0015(11)
    O8 0.0075(13) 0.0122(13) 0.0131(13) -0.0006(10) 0.0026(10) -0.0022(10)
    O9 0.0109(14) 0.0163(13) 0.0171(14) -0.0033(11) 0.0012(11) -0.0011(11)
_geom_special_details
;
 All esds (except the esd in the dihedral angle between two l.s. planes)
 are estimated using the full covariance matrix.  The cell esds are taken
 into account individually in the estimation of esds in distances, angles
 and torsion angles; correlations between esds in cell parameters are only
 used when they are defined by crystal symmetry.  An approximate (isotropic)
 treatment of cell esds is used for estimating esds involving l.s. planes.
;
loop_
    _geom_bond_atom_site_label_1
    _geom_bond_atom_site_label_2
    _geom_bond_site_symmetry_2
    _geom_bond_distance
    _geom_bond_publ_flag
    Co1 O3 . 1.897(3) y
    Co1 O4 . 1.941(3) y
    Co1 O2 . 1.992(3) y
    Co1 O1 . 2.002(3) y
    Co2 O9 . 1.887(3) y
    Co2 O5 . 1.949(3) y
    Co2 O1 . 1.986(3) y
    Co2 O2 3_657 2.054(3) y
    Co3 O6 . 2.019(3) y
    Co3 O7 . 2.061(3) y
    Co3 O8 . 2.065(3) y
    Co3 O8 2_756 2.075(3) y
    Co3 O5 1_565 2.108(3) y
    Co3 O3 1_655 2.416(3) y
    Co3 P2 1_665 2.8266(12) ?
    P1 O6 . 1.513(3) y
    P1 O4 3_657 1.534(3) y
    P1 O2 3_667 1.560(3) y
    P1 O1 . 1.561(3) y
    P2 O9 . 1.511(3) y
    P2 O8 2_646 1.544(3) y
    P2 O3 1_545 1.549(3) y
    P2 O5 2_646 1.565(3) y
    P2 Co3 1_445 2.8266(12) ?
    O7 H1 . 0.903(10) ?
    O7 H2 . 0.90(3) ?
loop_
    _geom_angle_atom_site_label_1
    _geom_angle_atom_site_label_2
    _geom_angle_atom_site_label_3
    _geom_angle_site_symmetry_1
    _geom_angle_site_symmetry_3
    _geom_angle
    _geom_angle_publ_flag
    O3 Co1 O4 . . 112.81(13) ?
    O3 Co1 O2 . . 121.22(12) ?
    O4 Co1 O2 . . 105.11(12) ?
    O3 Co1 O1 . . 108.70(12) ?
    O4 Co1 O1 . . 99.28(12) ?
    O2 Co1 O1 . . 107.42(12) ?
    O9 Co2 O5 . . 112.44(13) ?
    O9 Co2 O1 . . 114.62(13) ?
    O5 Co2 O1 . . 118.58(12) ?
    O9 Co2 O2 . 3_657 114.12(12) ?
    O5 Co2 O2 . 3_657 103.10(12) ?
    O1 Co2 O2 . 3_657 91.48(11) ?
    O6 Co3 O7 . . 89.20(12) ?
    O6 Co3 O8 . . 84.37(11) ?
    O7 Co3 O8 . . 168.15(12) ?
    O6 Co3 O8 . 2_756 164.15(12) ?
    O7 Co3 O8 . 2_756 93.56(12) ?
    O8 Co3 O8 . 2_756 90.02(7) ?
    O6 Co3 O5 . 1_565 97.82(11) ?
    O7 Co3 O5 . 1_565 85.85(12) ?
    O8 Co3 O5 . 1_565 104.85(11) ?
    O8 Co3 O5 2_756 1_565 97.95(11) ?
    O6 Co3 O3 . 1_655 100.18(11) ?
    O7 Co3 O3 . 1_655 84.70(11) ?
    O8 Co3 O3 . 1_655 86.65(10) ?
    O8 Co3 O3 2_756 1_655 64.61(10) ?
    O5 Co3 O3 1_565 1_655 159.51(11) ?
    O6 Co3 P2 . 1_665 131.88(9) ?
    O7 Co3 P2 . 1_665 94.83(9) ?
    O8 Co3 P2 . 1_665 82.21(8) ?
    O8 Co3 P2 2_756 1_665 32.34(8) ?
    O5 Co3 P2 1_565 1_665 130.28(8) ?
    O6 P1 O4 . 3_657 112.20(17) ?
    O6 P1 O2 . 3_667 111.63(16) ?
    O4 P1 O2 3_657 3_667 108.77(15) ?
    O6 P1 O1 . . 109.15(16) ?
    O4 P1 O1 3_657 . 108.94(16) ?
    O2 P1 O1 3_667 . 105.94(16) ?
    O9 P2 O8 . 2_646 112.91(17) ?
    O9 P2 O3 . 1_545 115.46(17) ?
    O8 P2 O3 2_646 1_545 102.81(16) ?
    O9 P2 O5 . 2_646 106.80(16) ?
    O8 P2 O5 2_646 2_646 110.75(16) ?
    O3 P2 O5 1_545 2_646 108.04(16) ?
    O9 P2 Co3 . 1_445 141.79(13) ?
    O8 P2 Co3 2_646 1_445 45.96(10) ?
    O3 P2 Co3 1_545 1_445 58.69(11) ?
    O5 P2 Co3 2_646 1_445 110.73(12) ?
    P1 O1 Co2 . . 117.61(16) ?
    P1 O1 Co1 . . 120.63(16) ?
    Co2 O1 Co1 . . 116.29(14) ?
    P1 O2 Co1 3_667 . 120.56(16) ?
    P1 O2 Co2 3_667 3_657 115.98(15) ?
    Co1 O2 Co2 . 3_657 123.17(15) ?
    P2 O3 Co1 1_565 . 126.29(18) ?
    P1 O4 Co1 3_657 . 123.07(17) ?
    P2 O5 Co2 2_656 . 116.94(17) ?
    P2 O5 Co3 2_656 1_545 120.43(16) ?
    Co2 O5 Co3 . 1_545 120.96(14) ?
    P1 O6 Co3 . . 135.08(18) ?
    Co3 O7 H1 . . 113(4) ?
    Co3 O7 H2 . . 115(4) ?
    H1 O7 H2 . . 105(5) ?
    P2 O8 Co3 2_656 . 129.77(16) ?
    P2 O8 Co3 2_656 2_746 101.70(14) ?
    Co3 O8 Co3 . 2_746 128.53(14) ?
    P2 O9 Co2 . . 157.0(2) ?
loop_
    _geom_torsion_atom_site_label_1
    _geom_torsion_atom_site_label_2
    _geom_torsion_atom_site_label_3
    _geom_torsion_atom_site_label_4
    _geom_torsion_site_symmetry_1
    _geom_torsion_site_symmetry_2
    _geom_torsion_site_symmetry_3
    _geom_torsion_site_symmetry_4
    _geom_torsion
    _geom_torsion_publ_flag
    O6 P1 O1 Co2 . . . . 36.4(2) ?
    O4 P1 O1 Co2 3_657 . . . -86.41(19) ?
    O2 P1 O1 Co2 3_667 . . . 156.73(16) ?
    O6 P1 O1 Co1 . . . . -170.63(17) ?
    O4 P1 O1 Co1 3_657 . . . 66.5(2) ?
    O2 P1 O1 Co1 3_667 . . . -50.3(2) ?
    O9 Co2 O1 P1 . . . . -176.28(16) ?
    O5 Co2 O1 P1 . . . . -39.6(2) ?
    O2 Co2 O1 P1 3_657 . . . 66.23(18) ?
    O9 Co2 O1 Co1 . . . . 29.6(2) ?
    O5 Co2 O1 Co1 . . . . 166.29(13) ?
    O2 Co2 O1 Co1 3_657 . . . -87.91(15) ?
    O3 Co1 O1 P1 . . . . 122.72(19) ?
    O4 Co1 O1 P1 . . . . -119.25(19) ?
    O2 Co1 O1 P1 . . . . -10.1(2) ?
    O3 Co1 O1 Co2 . . . . -83.97(17) ?
    O4 Co1 O1 Co2 . . . . 34.06(16) ?
    O2 Co1 O1 Co2 . . . . 143.21(14) ?
    O3 Co1 O2 P1 . . . 3_667 -18.9(2) ?
    O4 Co1 O2 P1 . . . 3_667 -148.23(18) ?
    O1 Co1 O2 P1 . . . 3_667 106.71(19) ?
    O3 Co1 O2 Co2 . . . 3_657 154.62(15) ?
    O4 Co1 O2 Co2 . . . 3_657 25.34(19) ?
    O1 Co1 O2 Co2 . . . 3_657 -79.72(18) ?
    O4 Co1 O3 P2 . . . 1_565 -129.2(2) ?
    O2 Co1 O3 P2 . . . 1_565 105.0(2) ?
    O1 Co1 O3 P2 . . . 1_565 -20.1(2) ?
    O3 Co1 O4 P1 . . . 3_657 -150.21(19) ?
    O2 Co1 O4 P1 . . . 3_657 -16.1(2) ?
    O1 Co1 O4 P1 . . . 3_657 94.9(2) ?
    O9 Co2 O5 P2 . . . 2_656 83.1(2) ?
    O1 Co2 O5 P2 . . . 2_656 -54.5(2) ?
    O2 Co2 O5 P2 3_657 . . 2_656 -153.51(18) ?
    O9 Co2 O5 Co3 . . . 1_545 -111.58(17) ?
    O1 Co2 O5 Co3 . . . 1_545 110.83(17) ?
    O2 Co2 O5 Co3 3_657 . . 1_545 11.79(18) ?
    O4 P1 O6 Co3 3_657 . . . -132.6(2) ?
    O2 P1 O6 Co3 3_667 . . . -10.2(3) ?
    O1 P1 O6 Co3 . . . . 106.6(3) ?
    O7 Co3 O6 P1 . . . . 55.9(3) ?
    O8 Co3 O6 P1 . . . . -134.0(3) ?
    O8 Co3 O6 P1 2_756 . . . 156.2(3) ?
    O5 Co3 O6 P1 1_565 . . . -29.8(3) ?
    P2 Co3 O6 P1 1_665 . . . 151.72(19) ?
    O6 Co3 O8 P2 . . . 2_656 44.9(2) ?
    O7 Co3 O8 P2 . . . 2_656 102.3(6) ?
    O8 Co3 O8 P2 2_756 . . 2_656 -150.0(2) ?
    O5 Co3 O8 P2 1_565 . . 2_656 -51.7(2) ?
    P2 Co3 O8 P2 1_665 . . 2_656 178.6(2) ?
    O6 Co3 O8 Co3 . . . 2_746 -134.86(19) ?
    O7 Co3 O8 Co3 . . . 2_746 -77.4(6) ?
    O8 Co3 O8 Co3 2_756 . . 2_746 30.29(16) ?
    O5 Co3 O8 Co3 1_565 . . 2_746 128.52(17) ?
    P2 Co3 O8 Co3 1_665 . . 2_746 -1.19(16) ?
    O8 P2 O9 Co2 2_646 . . . 116.3(5) ?
    O3 P2 O9 Co2 1_545 . . . -1.5(6) ?
    O5 P2 O9 Co2 2_646 . . . -121.7(5) ?
    Co3 P2 O9 Co2 1_445 . . . 69.4(6) ?
    O5 Co2 O9 P2 . . . . 137.1(5) ?
    O1 Co2 O9 P2 . . . . -83.5(6) ?
    O2 Co2 O9 P2 3_657 . . . 20.1(6) ?
loop_
    _geom_hbond_atom_site_label_D
    _geom_hbond_atom_site_label_H
    _geom_hbond_atom_site_label_A
    _geom_hbond_site_symmetry_A
    _geom_hbond_distance_DH
    _geom_hbond_distance_HA
    _geom_hbond_distance_DA
    _geom_hbond_angle_DHA
    _geom_hbond_publ_flag
    O7 H2 O6 1_565 0.90(3) 1.86(4) 2.753(4) 170(5) y
    O7 H1 O4 1_665 0.903(10) 1.864(15) 2.758(4) 171(5) y
