# Supplementary material for: A second polymorph with composition Co3(PO4)2·H2O
Source: Acta Crystallogr Sect E Struct Rep Online. 2008 Sep 13;64(Pt 10):i69–70. doi: 10.1107/S1600536808028365 (PMC2959276; doi:10.1107/S1600536808028365)
Supplement: Supplementary file 2 [file e-64-00i69-Isup2.hkl]

# 
# h,k,l, Fc-squared, Fo-squared, sigma(Fo-squared) and status flag 
# 
data_I
_shelx_title ' lj115sad in P2(1)/c' 
_shelx_refln_list_code          4 
_shelx_F_calc_maximum      307.99 
_exptl_crystal_F_000       740.00 
_reflns_d_resolution_high  0.7477 
 
loop_ 
 _symmetry_equiv_pos_as_xyz 
 'x, y, z' 
 '-x, y+1/2, -z+1/2' 
 '-x, -y, -z' 
 'x, -y-1/2, z-1/2' 
 
_cell_length_a     8.7038 
_cell_length_b     4.8667 
_cell_length_c    16.7048 
_cell_angle_alpha  90.000 
_cell_angle_beta   95.670 
_cell_angle_gamma  90.000 
 
_shelx_F_squared_multiplier     1.000 
 
loop_ 
 _refln_index_h 
 _refln_index_k 
 _refln_index_l 
 _refln_F_squared_calc 
 _refln_F_squared_meas 
 _refln_F_squared_sigma 
 _refln_observed_status 
   1   0   0     4191.76     4916.10    136.13 o 
   2   0   0     1406.31     1185.47     24.48 o 
   3   0   0    13658.31    13617.47    243.08 o 
   4   0   0      325.18      432.50     13.88 o 
   5   0   0     2179.84     2081.18     44.44 o 
   6   0   0     2037.83     1990.12     43.25 o 
   7   0   0     1421.35     1299.40     35.44 o 
   8   0   0    17437.53    18108.09    281.51 o 
   9   0   0     5857.55     6314.76    154.32 o 
  10   0   0     1489.61     1613.76     75.24 o 
   1   1   0     3829.25     4773.13     56.33 o 
   2   1   0    10435.07    11583.68    145.21 o 
   3   1   0     1775.76     2025.40     28.37 o 
   4   1   0      983.74      819.01     15.79 o 
   5   1   0      904.30      866.30     16.01 o 
   6   1   0       13.53       52.99      5.29 o 
   7   1   0     1576.52     1788.30     33.33 o 
   8   1   0      138.98      198.88     10.68 o 
   9   1   0        9.29       18.81      6.42 o 
  10   1   0     5832.18     5576.17    112.58 o 
  11   1   0     5107.18     5078.22    187.85 o 
   0   2   0    23321.95    19923.49    548.64 o 
   1   2   0    24058.38    21212.75    263.86 o 
   2   2   0     2098.20     2024.46     28.42 o 
   3   2   0     3230.22     3299.11     49.38 o 
   4   2   0      443.00      438.60     10.63 o 
   5   2   0       22.26       36.21      8.35 o 
   6   2   0     9706.13     8919.71    130.80 o 
   7   2   0    10123.28     9880.79    185.98 o 
   8   2   0     4403.39     4268.49     77.42 o 
   9   2   0     6340.00     5866.77    102.98 o 
  10   2   0       62.68      107.35     10.71 o 
   1   3   0      405.43      545.53      8.93 o 
   2   3   0     2818.45     3083.12     42.99 o 
   3   3   0     2093.58     2227.69     32.74 o 
   4   3   0       60.30       51.99      4.17 o 
   5   3   0     1496.12     1316.09     25.03 o 
   6   3   0      613.45      633.46     21.83 o 
   7   3   0      316.98      387.17     19.82 o 
   8   3   0        6.97       12.73      6.77 o 
   9   3   0        4.74       18.36      8.50 o 
  10   3   0     1475.87     1274.31     67.41 o 
   0   4   0    14668.09    13402.52    241.72 o 
   1   4   0     1785.18     1559.95     23.01 o 
   2   4   0       42.06       39.90      3.17 o 
   3   4   0      883.23      897.36     17.01 o 
   4   4   0      495.96      439.53     17.80 o 
   5   4   0      524.50      520.55     26.26 o 
   6   4   0     1616.77     1639.21     43.12 o 
   7   4   0      625.64      652.10     46.40 o 
   8   4   0     2519.59     2419.09     61.57 o 
   1   5   0      258.10      246.20     10.56 o 
   2   5   0      242.89      249.35     10.79 o 
   3   5   0       59.14       57.77      6.05 o 
   4   5   0       51.24       64.19     13.58 o 
   5   5   0      642.53      653.08     24.96 o 
   6   5   0       76.62       92.35     10.17 o 
   7   5   0      358.32      433.02     40.90 o 
   0   6   0     4879.92     4802.30    174.45 o 
   1   6   0      202.32      247.11     24.15 o 
   2   6   0       68.30       75.75      8.33 o 
   3   6   0       11.99        2.65     10.98 o 
   4   6   0        0.66       22.42     17.84 o 
 -11   1   1      151.27      216.38     20.06 o 
 -10   1   1     1786.61     1843.02     47.20 o 
  -9   1   1     3658.40     3684.87     97.01 o 
  -8   1   1        8.13       11.57      5.44 o 
  -7   1   1      192.82      229.43      8.01 o 
  -6   1   1      117.27      110.11      5.51 o 
  -5   1   1       25.06       38.59      6.02 o 
  -4   1   1     9674.63     9558.33    122.30 o 
  -3   1   1     5889.39     5001.81     64.95 o 
  -2   1   1     2739.54     2856.86     37.80 o 
  -1   1   1      634.21      846.67     13.15 o 
   0   1   1      697.18      508.97      7.94 o 
   1   1   1     8458.16     7732.62     98.01 o 
   2   1   1     2867.52     2746.53     40.50 o 
   3   1   1     3991.95     3578.14     47.56 o 
   4   1   1    18600.78    17049.47    226.32 o 
   5   1   1      155.10      162.10      5.43 o 
   6   1   1     1392.61     1426.88     22.04 o 
   7   1   1     5318.45     5206.90     90.45 o 
   8   1   1       35.86       37.30      6.36 o 
   9   1   1      138.62      153.33     10.43 o 
  10   1   1     2031.58     2051.26     50.97 o 
  11   1   1      409.23      444.23     38.71 o 
 -11   2   1      681.02      534.98     41.18 o 
 -10   2   1     3901.85     3911.53     86.28 o 
  -9   2   1     1439.17     1416.96     34.30 o 
  -8   2   1      317.12      301.54     12.10 o 
  -7   2   1        1.88        9.89      5.32 o 
  -6   2   1       13.12       31.48      4.69 o 
  -5   2   1     2151.27     2221.17     37.02 o 
  -4   2   1        0.46        8.23      2.21 o 
  -3   2   1     2506.09     2716.90     37.07 o 
  -2   2   1     1697.79     1984.47     25.38 o 
  -1   2   1      987.47     1196.46     17.38 o 
   0   2   1       59.27       63.45      2.38 o 
   1   2   1      414.66      420.82      7.58 o 
   2   2   1     2684.49     2608.31     36.02 o 
   3   2   1      138.21      143.18      6.75 o 
   4   2   1     4235.81     4342.34     72.64 o 
   5   2   1      156.46      182.78      7.24 o 
   6   2   1     1401.61     1634.48     30.36 o 
   7   2   1     4389.44     4401.61     78.58 o 
   8   2   1     1549.88     1470.55     39.43 o 
   9   2   1      223.65      235.39     12.89 o 
  10   2   1     1585.02     1551.80     37.80 o 
 -10   3   1     4588.97     4892.06    183.83 o 
  -9   3   1      449.81      458.14     18.60 o 
  -8   3   1     1058.33     1041.85     28.29 o 
  -7   3   1       11.12       13.55      5.89 o 
  -6   3   1      578.95      533.17     16.48 o 
  -5   3   1     1343.35     1351.04     25.52 o 
  -4   3   1       30.54      100.79      5.40 o 
  -3   3   1    29006.14    26973.10    340.69 o 
  -2   3   1     3823.36     3376.31     51.10 o 
  -1   3   1       39.26       77.19      3.16 o 
   0   3   1    11251.01    11302.38    124.54 o 
   1   3   1     1574.84     1958.36     24.27 o 
   2   3   1       79.01       78.11      3.81 o 
   3   3   1    13068.49    11708.00    164.79 o 
   4   3   1      186.73      207.72      9.24 o 
   5   3   1     8447.39     8523.93    139.57 o 
   6   3   1      397.54      339.78     13.12 o 
   7   3   1        8.13       12.62      6.51 o 
   8   3   1     2083.02     1939.15     49.96 o 
   9   3   1     5336.95     5087.23     93.53 o 
  10   3   1      157.10      201.10     27.57 o 
  -9   4   1     1134.13      958.91     58.03 o 
  -8   4   1       16.83       35.75      8.75 o 
  -7   4   1       28.76       30.23      9.00 o 
  -6   4   1       21.27       25.58      6.86 o 
  -5   4   1     3174.53     3139.65     68.76 o 
  -4   4   1      795.91      790.91     17.77 o 
  -3   4   1     1994.51     2087.95     32.37 o 
  -2   4   1    10884.18    10989.77    132.16 o 
  -1   4   1    10352.28    10313.84    124.10 o 
   0   4   1      419.37      427.39     11.02 o 
   1   4   1     1197.87     1246.81     23.15 o 
   2   4   1     2955.06     2897.02     36.39 o 
   3   4   1        5.00        8.78      4.15 o 
   4   4   1     1720.07     1696.44     37.14 o 
   5   4   1        1.02        6.47      5.80 o 
   6   4   1     1635.14     1593.40     42.46 o 
   7   4   1     8755.48     8609.84    168.90 o 
   8   4   1     3341.18     3209.78     75.43 o 
  -7   5   1       20.80       33.35     20.59 o 
  -6   5   1       26.25       32.37      8.83 o 
  -5   5   1     1957.48     2056.21     45.34 o 
  -4   5   1    10788.57    10348.50    169.77 o 
  -3   5   1      130.56      157.59      7.74 o 
  -2   5   1     1070.08     1114.89     22.96 o 
  -1   5   1     2478.43     2628.37     49.62 o 
   0   5   1     1515.73     1639.44     33.97 o 
   1   5   1     3379.69     3420.80     72.17 o 
   2   5   1      734.81      762.82     18.55 o 
   3   5   1     1286.76     1288.76     26.73 o 
   4   5   1     5334.63     5350.84     94.32 o 
   5   5   1      609.21      561.73     23.06 o 
   6   5   1     1360.49     1328.04     40.06 o 
  -4   6   1      238.79      221.55     27.64 o 
  -3   6   1      907.76      853.99     35.99 o 
  -2   6   1     5492.50     5120.51    106.21 o 
  -1   6   1     6562.50     6442.09    244.05 o 
   0   6   1     1605.78     1669.52     52.97 o 
   1   6   1      948.35      993.42     26.29 o 
   2   6   1     1420.57     1545.02     35.88 o 
   3   6   1       13.63       26.98      8.36 o 
   4   6   1     1184.43     1316.69     67.55 o 
 -11   0   2     4743.20     4597.04    171.42 o 
 -10   0   2       17.74       16.57     16.71 o 
  -9   0   2       64.88       70.33     16.29 o 
  -8   0   2      147.15      139.44     13.41 o 
  -7   0   2     2415.80     2045.68     48.60 o 
  -6   0   2    24582.41    23600.47    361.42 o 
  -5   0   2     6758.71     7496.56    144.42 o 
  -4   0   2     4272.25     5316.33     85.81 o 
  -3   0   2    94860.59    70251.66   1517.45 o 
  -2   0   2     3273.43     3774.41     84.38 o 
  -1   0   2     3649.68     3547.63     78.67 o 
   0   0   2     1045.95      799.96     18.32 o 
   1   0   2    18517.90    15312.85    326.54 o 
   2   0   2     7460.60     8012.19    171.74 o 
   3   0   2     2100.54     2099.84     41.96 o 
   5   0   2    35539.06    36028.46    729.18 o 
   6   0   2    39227.84    36180.70    639.97 o 
   7   0   2       20.32       30.41      6.81 o 
   8   0   2     1964.11     2116.06     48.83 o 
   9   0   2     4718.98     4846.92    123.35 o 
 -11   1   2      569.24      454.18     27.52 o 
 -10   1   2      942.29      985.66     32.32 o 
  -9   1   2      258.52      267.19     13.52 o 
  -8   1   2     2599.58     2581.88     47.47 o 
  -7   1   2     3589.71     3538.00     51.71 o 
  -6   1   2    25454.91    24409.74    349.96 o 
  -5   1   2    19289.65    19733.21    295.60 o 
  -4   1   2     2623.76     3204.29     40.93 o 
  -3   1   2     5171.68     5258.27     63.23 o 
  -2   1   2    17104.58    17055.46    212.78 o 
   0   1   2       57.61       41.16      2.92 o 
   1   1   2     1205.00     1066.12     14.26 o 
   2   1   2    12936.95    12378.06    155.35 o 
   3   1   2      848.59      639.48     10.90 o 
   4   1   2     6514.50     6991.15     90.76 o 
   5   1   2       61.14       95.01      5.35 o 
   6   1   2     5700.13     5934.25     89.38 o 
   7   1   2     5848.55     6457.66    148.12 o 
   8   1   2      282.46      342.63     14.17 o 
   9   1   2       39.93       56.92     19.20 o 
  10   1   2      267.15      265.13     13.99 o 
  11   1   2      787.91      773.60     50.70 o 
 -10   2   2     1710.98     1717.62     46.92 o 
  -9   2   2     1152.94     1121.83     29.36 o 
  -8   2   2       11.22       12.35      6.02 o 
  -7   2   2     3292.59     3402.12     58.44 o 
  -6   2   2       56.02       45.52      5.28 o 
  -5   2   2      170.08      119.23      5.55 o 
  -4   2   2    15154.08    16119.18    203.04 o 
  -3   2   2     3879.34     4617.64     62.25 o 
  -2   2   2    10815.31     9985.48    126.13 o 
  -1   2   2     2083.81     1864.25     23.96 o 
   0   2   2    15910.18    13733.67    188.13 o 
   1   2   2     1257.49     1359.96     14.39 o 
   2   2   2       18.70       13.07      2.47 o 
   3   2   2     9443.65     8578.63    121.10 o 
   4   2   2    20655.81    20550.19    300.33 o 
   5   2   2    10384.44    10927.70    155.68 o 
   6   2   2     4516.94     4572.20     79.94 o 
   7   2   2     2931.31     2812.13     54.41 o 
   8   2   2     5499.32     5507.01    111.58 o 
   9   2   2      102.53      106.13     11.64 o 
  10   2   2     2887.99     2925.86     59.92 o 
  -9   3   2       11.90       15.55      8.01 o 
  -8   3   2      315.71      334.27     15.08 o 
  -7   3   2      596.42      598.10     17.14 o 
  -6   3   2     4839.02     4818.18     75.03 o 
  -5   3   2     2505.96     2669.94     44.67 o 
  -4   3   2      116.41       80.65      5.01 o 
  -3   3   2      967.44      989.96     16.96 o 
  -2   3   2     2639.53     2855.38     39.50 o 
  -1   3   2       38.89       29.33      4.66 o 
   0   3   2       10.23       17.86      2.12 o 
   1   3   2      392.74      381.87      7.41 o 
   2   3   2     5722.67     5562.20     63.78 o 
   3   3   2     2482.96     2708.56     42.55 o 
   4   3   2     2799.83     2811.31     51.09 o 
   5   3   2      319.78      303.47     11.73 o 
   6   3   2     2954.32     2896.96     55.37 o 
   7   3   2     2741.65     2650.88     61.36 o 
   8   3   2      233.00      236.84     15.40 o 
   9   3   2       66.89       64.72     11.20 o 
  10   3   2        7.97       22.28     19.60 o 
  -9   4   2      791.38      897.28     55.35 o 
  -8   4   2       39.97       30.95      8.83 o 
  -7   4   2     1077.43     1076.01     29.59 o 
  -6   4   2     6152.23     6131.86    106.60 o 
  -5   4   2     1295.81     1306.50     26.97 o 
  -4   4   2      297.06      313.91     10.82 o 
  -3   4   2     5400.62     5402.01     73.91 o 
  -2   4   2     1170.25      999.30     18.31 o 
  -1   4   2       33.12       33.29      3.16 o 
   0   4   2     1521.15     1381.96     20.98 o 
   1   4   2     2691.03     2663.94     42.76 o 
   2   4   2     1622.88     1691.73     27.08 o 
   3   4   2      902.60      860.93     22.76 o 
   4   4   2     1624.42     1444.70     31.59 o 
   5   4   2     1611.59     1664.31     36.81 o 
   6   4   2     2299.42     2316.95     64.01 o 
   7   4   2      181.29      189.10     15.59 o 
   8   4   2      501.32      572.29     24.93 o 
  -7   5   2      150.86      157.39     28.56 o 
  -6   5   2        8.86       16.10      8.34 o 
  -5   5   2       48.78       56.84      8.69 o 
  -4   5   2       45.89       43.46      7.83 o 
  -3   5   2      124.81      128.84      7.62 o 
  -2   5   2      273.00      282.59      9.16 o 
  -1   5   2      188.96      206.97      9.57 o 
   0   5   2        4.86        1.55      4.75 o 
   1   5   2      284.45      292.29     11.83 o 
   2   5   2      229.36      232.49      9.73 o 
   3   5   2       43.22       44.36      5.80 o 
   4   5   2      177.46      198.32     12.41 o 
   5   5   2        1.09       -0.05      8.64 o 
   6   5   2       48.50       51.88     10.31 o 
  -4   6   2      422.65      536.11     40.97 o 
  -3   6   2     2085.24     2153.54     77.21 o 
  -2   6   2        1.32       -6.21     12.90 o 
  -1   6   2     1272.19     1287.60     44.10 o 
   0   6   2     1306.66     1424.99     38.39 o 
   1   6   2      173.89      219.74     24.12 o 
   2   6   2      642.60      669.71     20.96 o 
   3   6   2     1207.66     1334.39     38.41 o 
 -11   1   3        1.82       37.71     13.17 o 
 -10   1   3     1017.09     1095.72     34.94 o 
  -9   1   3     1860.96     1960.22    111.01 o 
  -8   1   3        8.43       15.92      7.25 o 
  -7   1   3     3245.87     3505.49     51.41 o 
  -6   1   3     3839.67     3468.81     49.94 o 
  -5   1   3      244.97      220.75      6.55 o 
  -4   1   3      493.47      592.86     10.72 o 
  -3   1   3     4479.28     4225.53     51.62 o 
  -2   1   3     1687.26     1614.59     20.87 o 
  -1   1   3      850.89      925.36     16.26 o 
   0   1   3    13134.90    11443.98    151.42 o 
   1   1   3    37372.73    31440.85    409.97 o 
   2   1   3     2444.67     2563.09     34.14 o 
   3   1   3      659.79      505.39      9.26 o 
   4   1   3      938.91      971.24     22.46 o 
   5   1   3     3658.08     3701.61     71.32 o 
   6   1   3     1179.72     1066.32     22.33 o 
   7   1   3     7844.05     7686.23    211.05 o 
   8   1   3     1680.19     1626.88     36.49 o 
   9   1   3      247.25      256.40     13.33 o 
  10   1   3      568.21      570.51     23.55 o 
 -10   2   3      459.30      429.07     42.03 o 
  -9   2   3      353.37      339.95     17.23 o 
  -8   2   3      395.77      409.57     14.26 o 
  -7   2   3       51.80       39.35      5.87 o 
  -6   2   3     2087.65     2117.17     37.63 o 
  -5   2   3     2948.84     3329.85     52.84 o 
  -4   2   3     1745.96     1878.58     25.93 o 
  -3   2   3     1335.03     1193.21     17.25 o 
  -2   2   3      921.48      851.95     12.74 o 
  -1   2   3     2129.04     2215.90     28.20 o 
   0   2   3        2.17       16.31      1.94 o 
   1   2   3     1221.82     1206.78     14.56 o 
   2   2   3     2477.68     2681.23     40.33 o 
   3   2   3     5114.45     5592.77     80.69 o 
   4   2   3     1128.99     1306.53     23.11 o 
   5   2   3      885.58      838.24     20.54 o 
   6   2   3      437.30      423.16     14.45 o 
   7   2   3     2162.90     2094.57     54.41 o 
   8   2   3      757.83      845.09     24.35 o 
   9   2   3      270.54      305.60     38.24 o 
  10   2   3      649.46      771.01     28.89 o 
  -9   3   3      649.50      643.37     22.45 o 
  -8   3   3     4661.50     4342.78     80.49 o 
  -7   3   3      672.20      682.05     18.86 o 
  -6   3   3    11313.43    11144.36    177.60 o 
  -5   3   3     5243.38     4849.68     74.42 o 
  -4   3   3    12759.60    11880.67    153.25 o 
  -3   3   3       15.70       13.53      3.65 o 
  -2   3   3     1609.53     1724.45     23.83 o 
  -1   3   3     4854.56     4832.98     59.14 o 
   0   3   3     8428.33     8237.77     92.02 o 
   1   3   3     1283.71     1512.74     18.72 o 
   2   3   3    13603.94    13560.39    149.99 o 
   3   3   3     1508.29     1512.96     26.14 o 
   4   3   3     9175.17     8792.56    142.79 o 
   5   3   3     3580.86     3589.23     64.65 o 
   6   3   3     6154.33     5988.93    103.18 o 
   7   3   3     1732.04     1625.35     37.05 o 
   8   3   3      977.63     1003.16     46.61 o 
   9   3   3     2001.34     2090.14     54.68 o 
  -9   4   3      405.71      340.16     34.20 o 
  -8   4   3      933.57      940.82     28.39 o 
  -7   4   3      212.51      240.47     13.48 o 
  -6   4   3     3391.94     3357.06     57.06 o 
  -5   4   3     6961.42     6948.26    104.46 o 
  -4   4   3     3751.33     3722.18     59.63 o 
  -3   4   3      436.09      426.71      9.91 o 
  -2   4   3        7.89       14.53      3.50 o 
  -1   4   3       98.06      124.72      4.81 o 
   0   4   3      234.67      160.59      5.60 o 
   1   4   3      341.47      371.73     10.69 o 
   2   4   3      551.70      654.49     16.51 o 
   3   4   3     3471.43     3709.45     66.04 o 
   4   4   3     5563.72     5775.52     98.79 o 
   5   4   3     2161.22     2122.05     43.82 o 
   6   4   3      179.78      182.26     10.89 o 
   7   4   3     1803.31     1802.70     48.25 o 
   8   4   3      385.20      407.89     21.05 o 
  -7   5   3    10653.65    10437.71    349.18 o 
  -6   5   3      411.54      371.26     17.51 o 
  -5   5   3       94.58      107.72     10.47 o 
  -4   5   3     2656.37     2752.55     48.41 o 
  -3   5   3     6021.27     6052.95     84.15 o 
  -2   5   3      143.62      148.95     10.30 o 
  -1   5   3       33.12       38.09      4.79 o 
   0   5   3      741.76      753.55     23.19 o 
   1   5   3    16753.28    16156.41    260.12 o 
   2   5   3     3248.27     3262.46     54.56 o 
   3   5   3      124.43      143.29      9.42 o 
   4   5   3     1939.60     1950.17     42.16 o 
   5   5   3     4797.73     4610.77     89.66 o 
   6   5   3       63.80      106.87     12.07 o 
  -4   6   3     2292.30     2346.68    102.24 o 
  -2   6   3      660.97      632.29     41.96 o 
  -1   6   3      103.06      109.36     10.37 o 
   0   6   3       61.22       47.82      7.81 o 
   1   6   3      134.34      120.83     10.46 o 
   2   6   3      604.69      555.37     19.05 o 
   3   6   3     2645.54     2395.69     58.80 o 
 -11   0   4     4496.72     4584.27    172.33 o 
 -10   0   4        7.88       21.93     16.29 o 
  -9   0   4     3418.09     3495.12     93.04 o 
  -8   0   4    10588.84    11501.47    370.19 o 
  -7   0   4     5308.34     6091.66    144.87 o 
  -6   0   4     2188.54     2884.99     59.94 o 
  -5   0   4    13636.69    13556.37    244.94 o 
  -4   0   4     6993.56     7266.81    218.40 o 
  -3   0   4      206.07      150.14      5.88 o 
  -2   0   4    14002.89    10711.69    233.75 o 
  -1   0   4      425.34      697.36     14.69 o 
   0   0   4     1237.03     1534.06     30.03 o 
   1   0   4     4648.73     6666.78    119.60 o 
   2   0   4    16931.83    18471.82    326.01 o 
   3   0   4    30485.88    27499.08    510.97 o 
   4   0   4     8002.22     7665.71    141.19 o 
   5   0   4        5.69       31.15      5.24 o 
   6   0   4     1268.13     1174.17     38.94 o 
   7   0   4       23.87       27.83      6.76 o 
   8   0   4     2812.39     2884.90    143.92 o 
   9   0   4     4343.00     4118.89    157.31 o 
  10   0   4      390.98      313.01     30.39 o 
 -11   1   4      628.19      682.46     27.29 o 
 -10   1   4     1780.04     1749.64     52.02 o 
  -9   1   4    12395.82    12768.74    238.99 o 
  -8   1   4    10227.93    10443.01    197.27 o 
  -7   1   4      452.13      470.30     13.70 o 
  -6   1   4     3495.52     3754.39     64.25 o 
  -5   1   4     7687.17     7752.70    153.46 o 
  -4   1   4      316.81      293.01      9.69 o 
  -3   1   4      221.98      216.63      6.90 o 
  -2   1   4      239.78      177.98      5.47 o 
  -1   1   4    30598.10    26695.53    567.85 o 
   0   1   4    34348.50    30367.01    578.61 o 
   1   1   4    12511.70    12199.05    153.39 o 
   2   1   4     4617.93     4621.01     66.08 o 
   3   1   4    17597.68    18112.03    378.89 o 
   4   1   4     4806.67     5245.17    100.12 o 
   5   1   4        9.93       13.97      3.34 o 
   6   1   4      116.04      133.50     13.44 o 
   7   1   4      328.33      350.49     13.63 o 
   8   1   4     4182.92     4102.02     75.59 o 
   9   1   4     1865.67     1878.72     43.51 o 
  10   1   4       83.28      123.61     22.63 o 
  11   1   4     2540.14     2199.45     98.37 o 
 -10   2   4     3349.00     3285.89     86.95 o 
  -9   2   4     3921.76     3813.81    109.22 o 
  -8   2   4      617.40      674.28     18.76 o 
  -7   2   4      572.02      711.03     18.55 o 
  -6   2   4     3620.88     3862.06     61.75 o 
  -5   2   4     2834.58     2562.31     38.09 o 
  -4   2   4     2166.29     1986.61     27.38 o 
  -3   2   4    15703.00    14203.60    155.20 o 
  -2   2   4    13146.30    13036.72    164.19 o 
  -1   2   4        6.92       22.75      2.36 o 
   0   2   4     2025.24     2097.08     28.88 o 
   1   2   4     8289.15     9247.42     96.11 o 
   2   2   4    19272.91    20440.41    235.80 o 
   3   2   4      166.68       96.17      3.99 o 
   4   2   4     8192.98     7390.44    120.49 o 
   5   2   4     7595.34     7563.42    124.47 o 
   6   2   4      488.50      488.05     15.80 o 
   7   2   4     1216.17     1089.15     27.53 o 
   8   2   4        1.83       11.83      6.86 o 
   9   2   4       12.37        8.72      8.82 o 
  10   2   4     7631.08     7138.25    144.50 o 
  -9   3   4     2263.34     2058.47     53.89 o 
  -8   3   4     2224.18     2076.40     40.95 o 
  -7   3   4       10.01       12.65      5.58 o 
  -6   3   4     1423.63     1423.69     29.00 o 
  -5   3   4     2758.55     2737.57     46.10 o 
  -4   3   4       47.46       41.57      5.16 o 
  -3   3   4       29.94       35.35      3.02 o 
  -2   3   4      310.27      271.37      6.56 o 
  -1   3   4     3704.28     3876.49     52.25 o 
   0   3   4    11222.75    11402.93    125.96 o 
   1   3   4     3484.26     3665.14     43.67 o 
   2   3   4     5820.98     5559.81     82.14 o 
   3   3   4     6455.48     6445.71    105.97 o 
   4   3   4     1469.37     1476.79     31.00 o 
   5   3   4       45.22       74.05      9.29 o 
   6   3   4       34.09       32.02      6.88 o 
   7   3   4       11.45       14.38      6.18 o 
   8   3   4     1779.16     1731.62     46.54 o 
   9   3   4     1594.58     1551.20     44.81 o 
  -9   4   4     1370.09     1339.89     70.58 o 
  -8   4   4     1990.90     1919.99     45.00 o 
  -7   4   4      254.86      238.97     13.45 o 
  -6   4   4        1.02        2.86      5.63 o 
  -5   4   4      419.84      457.66     14.39 o 
  -4   4   4       62.79       84.14      6.46 o 
  -3   4   4     7308.72     7144.28     95.79 o 
  -2   4   4     1522.99     1496.28     24.80 o 
  -1   4   4     1394.18     1365.55     25.88 o 
   0   4   4      147.55      179.39      7.87 o 
   1   4   4      456.18      527.21     13.30 o 
   2   4   4     1601.51     1560.00     28.77 o 
   3   4   4     4793.13     4684.01     81.32 o 
   4   4   4     4167.81     4064.26     72.91 o 
   5   4   4      210.00      194.23     10.93 o 
   6   4   4      172.32      162.13     10.76 o 
   7   4   4        1.53       12.96      9.39 o 
   8   4   4       16.67       19.33     10.25 o 
  -7   5   4       12.80        8.18     21.44 o 
  -6   5   4      327.32      386.72     26.08 o 
  -5   5   4      126.30      117.04     11.14 o 
  -4   5   4       15.11       27.33      6.18 o 
  -3   5   4      157.40      158.21      7.59 o 
  -2   5   4       61.43       63.87      5.37 o 
  -1   5   4      488.55      479.47     13.46 o 
   0   5   4        3.21       14.76      5.87 o 
   1   5   4      854.56      894.47     23.03 o 
   2   5   4     1136.43     1131.10     24.46 o 
   3   5   4      253.84      293.10     27.30 o 
   4   5   4        1.61        7.62      6.48 o 
   5   5   4       53.08       54.82      8.82 o 
   6   5   4        6.51        8.81      9.76 o 
  -2   6   4      945.53     1028.07     38.13 o 
  -1   6   4       28.00       21.41      9.99 o 
   0   6   4       12.52       16.41      6.69 o 
   1   6   4      326.07      319.21     15.44 o 
   2   6   4       42.18       55.36      8.35 o 
   3   6   4     1961.66     2165.11     94.56 o 
 -11   1   5        1.42        7.34     10.21 o 
 -10   1   5      328.18      308.85     18.00 o 
  -9   1   5       50.41       53.31     10.15 o 
  -8   1   5        5.06        0.73      7.59 o 
  -7   1   5      248.94      231.24     11.45 o 
  -6   1   5     8154.17     7888.74    114.85 o 
  -5   1   5     6718.20     6213.16     90.95 o 
  -4   1   5      984.77     1043.30     19.56 o 
  -3   1   5      253.61      213.57      6.47 o 
  -2   1   5     6527.14     6174.93     86.84 o 
  -1   1   5     4071.23     3999.88     51.96 o 
   0   1   5    15316.69    13014.58    229.17 o 
   1   1   5      724.08      493.67     11.49 o 
   2   1   5    17682.73    17518.23    298.17 o 
   3   1   5     1073.70     1003.09     19.64 o 
   4   1   5     1593.69     1434.27     25.12 o 
   5   1   5     1833.37     1653.22     28.97 o 
   6   1   5      383.66      363.67     15.59 o 
   7   1   5     9326.73     9029.69    189.66 o 
   8   1   5      464.26      443.69     16.66 o 
   9   1   5        6.50        7.52      8.18 o 
  10   1   5     2485.19     2443.93     76.36 o 
 -10   2   5      858.41      827.92     44.90 o 
  -9   2   5     1747.31     1664.92     46.82 o 
  -8   2   5     1268.48     1247.29     37.45 o 
  -7   2   5       84.96       67.71      7.44 o 
  -6   2   5        1.31       10.09      5.88 o 
  -5   2   5     1003.42      944.75     19.44 o 
  -4   2   5     6475.72     6486.27     93.76 o 
  -3   2   5     1388.21     1478.68     20.47 o 
  -2   2   5      189.01      175.17      4.93 o 
  -1   2   5     2508.49     2781.33     38.63 o 
   0   2   5    10556.71    11144.64    157.42 o 
   1   2   5     2165.32     2439.95     27.47 o 
   2   2   5      974.87      907.91     14.29 o 
   3   2   5      887.45      727.05     17.15 o 
   4   2   5      162.32      176.57      8.12 o 
   5   2   5       43.29       38.01      5.55 o 
   6   2   5        2.23        6.90      4.95 o 
   7   2   5        7.60       15.22      6.97 o 
   8   2   5     1028.67     1076.12     28.78 o 
   9   2   5     1065.64     1004.92     28.97 o 
  10   2   5       10.30       12.85     11.12 o 
  -9   3   5     1395.49     1375.89     60.47 o 
  -8   3   5      117.21      111.52     10.34 o 
  -7   3   5     8003.92     7570.58    129.27 o 
  -6   3   5     1902.91     1851.62     35.19 o 
  -5   3   5     1735.61     1723.54     32.22 o 
  -4   3   5      182.59      177.53      7.74 o 
  -3   3   5     1388.26     1580.26     24.57 o 
  -2   3   5     2807.10     3188.49     44.22 o 
  -1   3   5     5466.59     5541.97     73.05 o 
   0   3   5     3000.11     2870.41     36.94 o 
   1   3   5    33893.24    31154.85    364.04 o 
   2   3   5     6229.48     6151.86    100.94 o 
   3   3   5      746.59      841.35     25.29 o 
   4   3   5     3212.22     2975.99     54.68 o 
   5   3   5      186.43      188.16      9.88 o 
   6   3   5     5160.28     5092.50     90.31 o 
   7   3   5      942.08      958.38     26.57 o 
   8   3   5     2323.90     2270.95     49.92 o 
   9   3   5     2850.96     2729.57     67.14 o 
  -8   4   5     2451.87     2348.22     60.85 o 
  -7   4   5       12.71       32.92      8.12 o 
  -6   4   5      127.77      125.93      9.78 o 
  -5   4   5     1032.03      998.48     22.94 o 
  -4   4   5     2680.43     2824.56     53.56 o 
  -3   4   5       11.60       39.99      5.37 o 
  -2   4   5      563.58      544.73     13.45 o 
  -1   4   5     2468.70     2848.68     41.64 o 
   0   4   5     6092.43     6577.59     88.30 o 
   1   4   5     2186.23     2395.86     33.91 o 
   2   4   5      266.84      268.38      9.46 o 
   3   4   5      244.74      222.28     10.15 o 
   4   4   5       38.05       35.76      6.10 o 
   5   4   5       13.37       19.49      5.94 o 
   6   4   5      223.93      244.47     12.96 o 
   7   4   5      949.10      921.88     27.34 o 
  -6   5   5     6110.91     6274.55    130.72 o 
  -5   5   5     1754.38     1701.20     39.41 o 
  -4   5   5       24.43       14.86      7.18 o 
  -3   5   5      343.29      334.88     24.53 o 
  -2   5   5     9178.60     8927.06    167.39 o 
  -1   5   5     6807.40     6729.37    101.68 o 
   0   5   5     1849.79     1899.44     39.31 o 
   1   5   5      160.83      163.84     10.77 o 
   2   5   5    10553.40    10889.75    159.35 o 
   3   5   5       29.22       56.10     14.55 o 
   4   5   5      117.02      110.47      9.52 o 
   5   5   5      194.73      224.77     13.23 o 
   6   5   5     1357.79     1438.12     72.91 o 
  -3   6   5      132.30       73.26     17.70 o 
  -2   6   5      857.96      883.97     28.09 o 
  -1   6   5     2829.31     2623.17     75.68 o 
   0   6   5     1614.86     1425.09     34.15 o 
   1   6   5      512.01      448.47     17.21 o 
   2   6   5      203.95      236.73     15.19 o 
   3   6   5        2.33       18.33     17.28 o 
 -11   0   6     2704.78     2656.16    114.09 o 
 -10   0   6     5797.34     5562.87    322.49 o 
  -9   0   6     1877.51     1974.96    100.20 o 
  -8   0   6     2169.00     2367.39     72.52 o 
  -7   0   6      105.94      113.08     16.54 o 
  -6   0   6    10496.29    10459.71    235.90 o 
  -5   0   6      433.37      565.05     22.23 o 
  -4   0   6      849.89      681.04     17.56 o 
  -3   0   6     3530.70     3825.47     80.77 o 
  -2   0   6    36040.49    33702.98    591.50 o 
  -1   0   6     4274.05     4951.46     91.15 o 
   0   0   6       22.13       51.59      3.27 o 
   1   0   6     5756.45     5954.87    176.41 o 
   2   0   6      317.79      212.07     14.80 o 
   3   0   6     3869.51     3899.37     75.35 o 
   4   0   6     3721.35     3260.92     64.55 o 
   5   0   6     1293.35     1239.64     33.79 o 
   6   0   6    19382.71    19884.88    359.65 o 
   7   0   6     1025.79     1251.63     82.75 o 
   8   0   6     5818.15     5849.70    214.36 o 
   9   0   6      608.24      636.17     45.06 o 
  10   0   6     1161.36     1063.27     62.05 o 
 -11   1   6     5123.02     5091.98    404.46 o 
 -10   1   6       66.36       70.73     11.14 o 
  -9   1   6     1352.95     1433.89     72.12 o 
  -8   1   6     4768.07     4792.38     85.34 o 
  -7   1   6      261.44      238.80     11.52 o 
  -6   1   6       62.79       84.80      5.94 o 
  -5   1   6       41.31      108.61      6.42 o 
  -4   1   6    20442.45    21064.94    288.81 o 
  -3   1   6    25327.54    24115.90    400.77 o 
  -1   1   6     1430.56     1738.18     22.57 o 
   0   1   6      916.47     1134.98     16.76 o 
   1   1   6     6763.66     6676.45    121.09 o 
   2   1   6       95.11       96.17      3.54 o 
   3   1   6       10.95        5.59      2.67 o 
   4   1   6     5710.58     6179.48     89.70 o 
   5   1   6    10846.98    11295.66    159.98 o 
   6   1   6     6981.03     7207.96    121.08 o 
   7   1   6      263.75      285.08     12.68 o 
   8   1   6     4835.40     4826.85     87.53 o 
   9   1   6    12069.94    12159.65    236.79 o 
  10   1   6      287.46      257.02     22.34 o 
 -10   2   6       49.71       32.08     13.78 o 
  -9   2   6     4138.38     3913.51     87.88 o 
  -8   2   6     1581.81     1571.40     43.91 o 
  -7   2   6     1172.58     1223.27     29.82 o 
  -6   2   6      719.19      731.96     20.32 o 
  -5   2   6    10051.13    10148.32    144.58 o 
  -4   2   6        5.46       30.15      6.81 o 
  -3   2   6    29504.73    27790.32    346.88 o 
  -1   2   6    17334.64    17348.11    217.29 o 
   0   2   6     6652.03     5957.89     71.66 o 
   1   2   6     7250.48     6321.40     70.84 o 
   2   2   6     1361.21     1321.12     18.94 o 
   3   2   6      282.21      218.22      8.54 o 
   4   2   6     2212.12     2245.35     42.72 o 
   5   2   6     3110.32     3062.96     56.81 o 
   6   2   6     2077.78     2146.46     44.06 o 
   7   2   6    13651.30    13690.87    222.28 o 
   8   2   6      363.99      362.08     15.86 o 
   9   2   6       82.04       82.60     10.41 o 
  10   2   6      228.27      319.03     23.70 o 
  -9   3   6      199.77      171.38     21.68 o 
  -8   3   6      905.31      954.50     38.69 o 
  -7   3   6        9.40       14.48      7.83 o 
  -6   3   6      542.45      542.59     17.89 o 
  -5   3   6        8.91       28.20      5.64 o 
  -4   3   6     7641.74     7625.11    125.20 o 
  -3   3   6     6854.24     6993.64    100.99 o 
  -2   3   6       34.36       58.28      3.83 o 
  -1   3   6     2085.29     2264.56     32.75 o 
   0   3   6     3435.25     3688.96     46.72 o 
   1   3   6     4129.60     4036.34     51.70 o 
   2   3   6      220.19      199.76      8.31 o 
   3   3   6      783.78      688.91     17.82 o 
   4   3   6       46.98       73.04      7.60 o 
   5   3   6     1943.12     2010.29     42.60 o 
   6   3   6     2265.51     2232.97     46.28 o 
   7   3   6       75.39       80.43     11.39 o 
   8   3   6     1890.24     1932.05     44.75 o 
   9   3   6     3086.62     3002.40     78.63 o 
  -8   4   6      307.09      289.42     18.83 o 
  -7   4   6      521.41      512.39     19.52 o 
  -6   4   6     4449.01     4463.36     82.15 o 
  -5   4   6      130.44      139.39     14.46 o 
  -4   4   6      143.79      139.77     11.81 o 
  -3   4   6      279.43      264.88     11.06 o 
  -2   4   6     6324.65     6437.54    106.62 o 
  -1   4   6       39.55       47.72      5.13 o 
   0   4   6      732.39      765.31     14.37 o 
   1   4   6     1393.79     1396.69     22.27 o 
   2   4   6     2531.94     2435.28     46.40 o 
   3   4   6     1369.67     1379.35     30.71 o 
   4   4   6     2771.58     2696.59     52.55 o 
   5   4   6     1036.73     1072.35     27.80 o 
   6   4   6     1661.36     1575.93     37.43 o 
   7   4   6      106.16      123.90     10.94 o 
  -6   5   6       10.64        8.00      8.57 o 
  -5   5   6      152.67      165.99     11.63 o 
  -4   5   6       42.22       57.61      8.40 o 
  -3   5   6        0.16       14.02     24.26 o 
  -2   5   6      144.21      141.44      8.81 o 
  -1   5   6      320.62      306.13     12.33 o 
   0   5   6      661.93      673.15     15.72 o 
   1   5   6       30.43       31.01      5.47 o 
   2   5   6       11.61       21.28      8.11 o 
   3   5   6      195.11      191.85     11.27 o 
   4   5   6        4.85       12.51      7.07 o 
   5   5   6      113.38      133.35     12.34 o 
   6   5   6       14.63       18.12     18.90 o 
  -3   6   6      539.27      599.87     32.21 o 
  -2   6   6     2420.46     2431.72     57.59 o 
  -1   6   6       13.18       17.63     15.44 o 
   0   6   6      910.31      994.71     31.79 o 
   1   6   6     2150.32     2341.00     49.68 o 
   2   6   6       30.37       65.99     12.32 o 
 -11   1   7      389.54      350.09     39.35 o 
 -10   1   7      421.73      449.17     21.87 o 
  -9   1   7     1491.47     1526.53     43.08 o 
  -8   1   7     3407.98     3402.78     64.78 o 
  -7   1   7       32.26       38.28      6.78 o 
  -6   1   7     4905.24     4918.60    158.50 o 
  -5   1   7      137.04      120.25      6.15 o 
  -4   1   7     6895.45     6856.65    111.86 o 
  -3   1   7     4676.94     4387.80     64.32 o 
  -2   1   7     3714.79     3119.11     39.02 o 
  -1   1   7    11268.70    10424.38    122.41 o 
   0   1   7     1973.08     1823.59     25.74 o 
   1   1   7     2567.32     2359.91     32.68 o 
   2   1   7      656.97      715.37     13.22 o 
   3   1   7     2619.33     2364.02     38.31 o 
   4   1   7    11066.07    10740.20    157.19 o 
   5   1   7     3475.81     3310.62     52.48 o 
   6   1   7      608.57      587.24     17.74 o 
   7   1   7      140.89      167.51     11.70 o 
   8   1   7      221.33      215.08     14.22 o 
   9   1   7       48.88       43.25     11.02 o 
  10   1   7     1632.19     1659.67     60.49 o 
 -10   2   7       41.91       51.43     11.87 o 
  -9   2   7       61.52       67.44     11.62 o 
  -8   2   7      868.18      850.78     30.02 o 
  -7   2   7     2666.11     2663.25     62.48 o 
  -6   2   7      274.11      291.83     12.20 o 
  -5   2   7     5189.18     5066.48     76.55 o 
  -4   2   7     6942.21     7148.46    103.47 o 
  -3   2   7     4771.19     5136.30     75.31 o 
  -2   2   7      512.09      581.14     10.96 o 
  -1   2   7     1338.90     1401.77     20.10 o 
   0   2   7      658.77      616.09     10.37 o 
   1   2   7     2535.25     2670.23     40.72 o 
   2   2   7      837.20      907.14     14.28 o 
   3   2   7        8.59       20.88      8.59 o 
   4   2   7     1644.59     1807.85     36.84 o 
   5   2   7     1689.05     1851.75     38.32 o 
   6   2   7     2091.89     2103.66     43.72 o 
   7   2   7       18.78       18.90      6.67 o 
   8   2   7       36.51       50.35      8.24 o 
   9   2   7      109.70      136.44     12.09 o 
  -9   3   7     1143.39     1131.14     38.86 o 
  -8   3   7      347.26      349.02     19.67 o 
  -7   3   7      388.22      414.06     16.48 o 
  -6   3   7        8.49       57.40     17.21 o 
  -5   3   7     6973.95     7228.96    121.23 o 
  -4   3   7     2565.30     2499.60     47.75 o 
  -3   3   7     3206.91     2933.26     46.64 o 
  -2   3   7    16804.90    16442.68    207.85 o 
  -1   3   7     2723.33     2702.78     38.45 o 
   0   3   7       99.82       90.79      4.41 o 
   1   3   7      337.74      344.43      8.13 o 
   2   3   7       65.15       98.46      4.99 o 
   3   3   7     5330.77     5792.69     97.39 o 
   4   3   7      161.23      118.84      7.76 o 
   5   3   7     3378.37     3120.91     59.20 o 
   6   3   7     4657.86     4527.19     82.61 o 
   7   3   7     5706.35     5655.90    101.81 o 
   8   3   7     1125.00     1122.02     50.49 o 
   9   3   7       32.91       28.70     20.94 o 
  -8   4   7     1535.42     1439.56     37.77 o 
  -7   4   7     2748.74     2690.87     56.56 o 
  -6   4   7      210.22      216.30     14.86 o 
  -5   4   7     3578.07     3512.31     66.45 o 
  -4   4   7     7619.13     7668.22    128.05 o 
  -3   4   7     5001.71     5091.62     87.77 o 
  -2   4   7       16.64       32.76     13.52 o 
  -1   4   7     1312.30     1303.13     27.17 o 
   0   4   7      823.97      778.25     16.03 o 
   1   4   7     5226.81     5102.90     65.94 o 
   2   4   7      765.69      797.66     20.63 o 
   3   4   7      917.98      907.99     23.26 o 
   4   4   7     5527.03     5409.05    132.71 o 
   5   4   7     3641.63     3416.75     65.68 o 
   6   4   7     2654.83     2585.90     54.26 o 
   7   4   7        2.00        4.33      9.30 o 
  -6   5   7     4318.61     4007.53     77.79 o 
  -5   5   7      819.86      718.13     24.16 o 
  -4   5   7     4693.51     4559.23    117.08 o 
  -3   5   7     1986.20     2043.71     60.58 o 
  -2   5   7       32.78       55.17      6.43 o 
  -1   5   7     4953.87     4956.28     78.73 o 
   0   5   7      640.50      652.87     15.58 o 
   1   5   7      540.53      548.67     16.10 o 
   2   5   7     1194.78     1240.02     30.11 o 
   3   5   7     1118.21     1088.42     28.28 o 
   4   5   7    11528.46    11623.29    192.11 o 
   5   5   7      491.87      531.28     20.24 o 
   6   5   7     2288.36     2190.98     99.92 o 
  -2   6   7        3.49        7.74      8.66 o 
  -1   6   7       88.57       73.10     10.48 o 
   0   6   7       49.26       67.27     17.56 o 
   2   6   7      582.69      536.32     38.57 o 
 -10   0   8     2920.30     3033.40    157.49 o 
  -9   0   8     2896.12     3003.87     84.62 o 
  -8   0   8     2350.08     2559.36     75.38 o 
  -7   0   8      282.58      384.28     26.69 o 
  -6   0   8     1424.06     1798.66     53.38 o 
  -5   0   8    25396.72    24175.20    522.12 o 
  -4   0   8       63.10       44.87      4.32 o 
  -3   0   8     2471.24     2179.10     44.04 o 
  -2   0   8     1082.29     1133.47     25.58 o 
  -1   0   8     1344.94     1323.64     28.31 o 
   0   0   8    26144.16    23550.62    834.98 o 
   1   0   8      547.22      423.47     11.73 o 
   2   0   8     3296.68     3608.26     52.93 o 
   3   0   8    64890.89    58424.29   1923.35 o 
   4   0   8     6022.82     6993.85    130.72 o 
   5   0   8      110.12       96.70      9.77 o 
   6   0   8     2039.94     2018.48     57.97 o 
   7   0   8     8105.54     8485.16    200.54 o 
   8   0   8     5447.39     5419.57    206.25 o 
   9   0   8        8.95       37.02     20.87 o 
  10   0   8      270.70      276.27     33.07 o 
 -11   1   8       24.31       73.97     21.65 o 
 -10   1   8       32.85       59.94     13.01 o 
  -9   1   8      791.80      805.97     29.53 o 
  -8   1   8     5506.41     5680.51    116.10 o 
  -7   1   8     5788.33     6592.46    111.97 o 
  -6   1   8     2334.18     2779.44     53.02 o 
  -5   1   8        0.21       10.16      3.72 o 
  -4   1   8     2496.80     2876.63     45.27 o 
  -3   1   8     3632.69     3691.22     55.30 o 
  -2   1   8     1738.95     1643.01     27.25 o 
  -1   1   8     1252.71     1059.68     16.71 o 
   0   1   8     1018.05     1257.47     19.02 o 
   1   1   8    14918.73    15609.41    220.16 o 
   2   1   8     5323.13     6083.55     74.01 o 
   3   1   8     5170.16     5125.94     75.89 o 
   4   1   8     1908.19     2168.53     36.26 o 
   5   1   8     3456.96     3916.23     70.29 o 
   6   1   8     3179.15     3195.93     60.29 o 
   7   1   8      803.83      823.24     23.39 o 
   8   1   8       53.50       71.55     10.37 o 
   9   1   8      110.60       98.06     12.87 o 
  10   1   8     1392.80     1323.75     53.77 o 
 -10   2   8      810.14      808.02     31.72 o 
  -9   2   8     7824.71     7519.45    151.84 o 
  -8   2   8      543.52      541.88     23.39 o 
  -7   2   8      356.14      327.62     17.11 o 
  -6   2   8    23832.91    23233.25    322.05 o 
  -5   2   8       25.77       65.23      5.47 o 
  -4   2   8     4427.60     4615.42     69.66 o 
  -3   2   8       92.02      102.34      6.45 o 
  -2   2   8       17.23       28.48      5.68 o 
  -1   2   8      433.48      467.94      8.80 o 
   0   2   8       36.21       75.51      4.64 o 
   1   2   8    20654.72    18743.80    257.46 o 
   2   2   8    20000.76    19098.72    223.11 o 
   3   2   8    19760.21    19046.18    297.72 o 
   4   2   8     4016.39     4237.44     74.53 o 
   5   2   8      911.06      780.88     21.29 o 
   6   2   8     1632.23     1643.26     36.80 o 
   7   2   8     1554.16     1611.34     37.65 o 
   8   2   8      486.26      534.45     20.10 o 
   9   2   8      696.56      639.40     27.13 o 
  -9   3   8        4.93        7.94     10.74 o 
  -8   3   8     1764.13     1804.70     50.28 o 
  -7   3   8     2185.11     2159.75     46.62 o 
  -6   3   8      360.38      395.14     15.99 o 
  -5   3   8      280.52      262.46     11.93 o 
  -4   3   8       16.24       31.11     13.88 o 
  -3   3   8     2169.66     2165.04     36.61 o 
  -2   3   8     1134.15     1054.40     20.63 o 
  -1   3   8       24.44       29.20      4.43 o 
   0   3   8        2.77       13.06      3.01 o 
   1   3   8     1683.86     1875.61     29.26 o 
   2   3   8     1046.02     1182.73     20.79 o 
   3   3   8     1203.09     1169.32     26.47 o 
   4   3   8      782.87      843.88     22.14 o 
   5   3   8     1385.80     1378.93     32.14 o 
   6   3   8     1192.81     1156.64     29.86 o 
   7   3   8      122.56      134.76     10.53 o 
   8   3   8      485.23      545.39     26.65 o 
  -8   4   8      529.11      452.62     29.35 o 
  -7   4   8      776.37      806.06     25.63 o 
  -6   4   8        1.29        4.61      7.00 o 
  -5   4   8     9350.96     9368.66    155.78 o 
  -4   4   8       14.52       19.94      7.73 o 
  -3   4   8      322.04      346.84     13.29 o 
  -2   4   8        2.33        6.01      5.07 o 
  -1   4   8      137.17      136.98      8.70 o 
   0   4   8     4232.67     4353.35     57.29 o 
   1   4   8     3467.01     3412.67     46.59 o 
   2   4   8      461.07      440.31     14.77 o 
   3   4   8     2050.80     2102.97     42.92 o 
   4   4   8      255.04      245.65     12.12 o 
   5   4   8       47.24       46.64      7.46 o 
   6   4   8      214.41      221.43     13.36 o 
   7   4   8      968.03      937.97     28.64 o 
  -6   5   8       45.96       76.28     11.14 o 
  -5   5   8      238.57      261.88     16.39 o 
  -4   5   8      494.62      506.61     24.97 o 
  -3   5   8      405.07      416.43     23.83 o 
  -2   5   8       86.33       92.28      8.19 o 
  -1   5   8       38.87       41.58      5.83 o 
   0   5   8        0.79        0.68      4.65 o 
   1   5   8        5.09        2.54      5.15 o 
   2   5   8       83.85       74.68      8.01 o 
   3   5   8       63.17       71.02      8.30 o 
   4   5   8       12.99       12.87      7.58 o 
   5   5   8      602.12      659.44     27.17 o 
 -10   1   9       16.17       14.89     10.50 o 
  -9   1   9     6859.16     7355.04    147.91 o 
  -8   1   9     2056.56     2166.26     78.96 o 
  -7   1   9      756.99      819.87     23.55 o 
  -6   1   9        5.76       19.00      6.55 o 
  -5   1   9      258.83      224.53     10.12 o 
  -4   1   9       52.90       50.44      4.30 o 
  -3   1   9     4144.52     3799.38     52.00 o 
  -2   1   9    11790.04    10757.50    137.11 o 
  -1   1   9     5321.31     5356.75     70.25 o 
   0   1   9       47.16       43.32      5.43 o 
   1   1   9     2097.28     2055.88     41.90 o 
   2   1   9      302.42      285.50      7.37 o 
   3   1   9     1138.06     1205.90     22.81 o 
   4   1   9     2096.32     1819.39     31.75 o 
   5   1   9     3692.50     3819.98     87.40 o 
   6   1   9      151.90      177.28     16.52 o 
   7   1   9     1334.22     1354.20     39.22 o 
   8   1   9      324.25      360.88     30.94 o 
   9   1   9      163.64      143.16     19.99 o 
 -10   2   9     2053.73     2025.63     78.09 o 
  -9   2   9      302.76      304.90     19.36 o 
  -8   2   9     1976.61     2106.63     54.58 o 
  -7   2   9     5652.25     5717.18    116.88 o 
  -6   2   9     1950.20     2101.52     43.11 o 
  -5   2   9      589.65      564.13     14.73 o 
  -4   2   9      360.05      369.95     10.84 o 
  -3   2   9       33.95       19.34      3.57 o 
  -2   2   9     2505.63     2605.32     37.45 o 
  -1   2   9       12.18       17.78      3.09 o 
   0   2   9     2008.77     2006.01     32.29 o 
   1   2   9     7259.16     7463.38    106.49 o 
   2   2   9     2351.24     2581.20     34.82 o 
   3   2   9      438.87      461.02     14.10 o 
   4   2   9       14.27       30.76      5.27 o 
   5   2   9       52.08       53.79      6.69 o 
   6   2   9      965.20      976.89     26.21 o 
   7   2   9      702.07      766.27     23.66 o 
   8   2   9        7.47       -1.26      9.52 o 
   9   2   9      623.43      559.85     26.09 o 
  -9   3   9      201.90      124.99     14.89 o 
  -8   3   9     4620.97     4358.00     96.76 o 
  -7   3   9      112.68      121.33     12.46 o 
  -6   3   9       10.32       11.78      5.98 o 
  -5   3   9      366.95      402.38     14.85 o 
  -4   3   9        1.98        6.82      4.21 o 
  -3   3   9     1625.36     1726.15     30.90 o 
  -2   3   9     6223.33     6241.58     83.82 o 
  -1   3   9        9.99       43.27      4.25 o 
   0   3   9     5460.34     5872.79     78.52 o 
   1   3   9        3.39        2.79      2.75 o 
   2   3   9     1790.45     1528.25     25.55 o 
   3   3   9      949.50     1020.59     24.45 o 
   4   3   9    11032.92    10430.88    170.63 o 
   5   3   9      772.57      726.74     21.49 o 
   6   3   9      820.54      844.81     24.82 o 
   7   3   9        1.98        5.22      7.04 o 
   8   3   9     4496.64     4340.71     84.28 o 
  -8   4   9     2509.75     2338.37    120.93 o 
  -7   4   9     7467.37     7350.63    128.83 o 
  -6   4   9     2448.79     2461.97     52.11 o 
  -5   4   9       76.69       97.00      9.04 o 
  -4   4   9      642.00      607.00     19.08 o 
  -3   4   9      575.67      534.37     19.27 o 
  -2   4   9     6365.52     6375.11    122.86 o 
  -1   4   9      317.93      366.83     12.91 o 
   0   4   9     1886.43     1876.52     31.31 o 
   1   4   9     9798.51     9831.02    130.59 o 
   2   4   9     7243.26     7294.94    122.09 o 
   3   4   9     1069.88     1046.64     26.30 o 
   4   4   9      532.84      531.27     18.27 o 
   5   4   9     1166.36     1160.10     30.40 o 
   6   4   9      640.70      668.35     23.00 o 
   7   4   9     1481.30     1539.56     55.01 o 
  -6   5   9      283.24      230.92     16.67 o 
  -5   5   9       16.23       46.68     10.27 o 
  -4   5   9       12.49       11.22      8.61 o 
  -3   5   9     2202.35     2255.02     66.24 o 
  -2   5   9      394.21      425.25     14.30 o 
  -1   5   9     7086.72     6789.61    104.97 o 
   0   5   9     2058.05     1983.72     37.85 o 
   1   5   9     2167.16     2233.51     55.76 o 
   2   5   9      717.62      709.45     21.54 o 
   3   5   9     3128.49     3143.86     66.06 o 
   4   5   9       66.40       60.76      9.18 o 
 -10   0  10      981.94      932.23     40.10 o 
  -9   0  10     3947.40     3888.26    105.19 o 
  -8   0  10    10827.22    10924.89    252.59 o 
  -7   0  10      304.51      300.22     19.15 o 
  -6   0  10     4585.83     4277.53    107.62 o 
  -5   0  10     3466.88     3556.99     89.90 o 
  -4   0  10     1401.22     1581.75     45.07 o 
  -3   0  10    21341.38    20362.01    438.37 o 
  -2   0  10     1585.52     1700.13     36.76 o 
  -1   0  10     1455.30     1945.38     46.87 o 
   0   0  10    17103.59    17829.75    317.34 o 
   1   0  10    24664.15    23167.56    621.77 o 
   2   0  10     5465.09     5210.39    129.06 o 
   3   0  10      243.78      205.80      8.80 o 
   4   0  10     6471.19     6382.91    152.27 o 
   5   0  10    16180.74    15699.63    352.00 o 
   6   0  10      140.55      147.02     14.81 o 
   7   0  10     2826.03     3285.77    143.14 o 
   8   0  10     6937.39     7148.91    266.33 o 
   9   0  10     9790.09     9773.97    347.14 o 
 -10   1  10     1348.64     1099.71     36.92 o 
  -9   1  10      245.37      242.32     16.85 o 
  -8   1  10      299.36      282.35     14.29 o 
  -7   1  10     1348.52     1480.69     75.87 o 
  -6   1  10      102.97       76.40      7.58 o 
  -5   1  10     2567.03     2343.46     55.23 o 
  -4   1  10     6776.04     6347.77     84.58 o 
  -3   1  10    12929.88    12508.31    159.49 o 
  -2   1  10    19737.69    20698.54    331.16 o 
  -1   1  10     1968.75     2663.97     37.52 o 
   0   1  10     1089.02     1171.86     18.99 o 
   1   1  10     8040.32     8264.57    129.52 o 
   2   1  10     1244.19     1449.36     22.23 o 
   3   1  10      256.67      285.29     14.05 o 
   4   1  10     3010.23     2867.80     46.92 o 
   5   1  10     2190.70     2226.37     46.82 o 
   6   1  10      789.96      879.43     29.34 o 
   7   1  10     3087.26     2985.40     70.43 o 
   8   1  10      356.13      394.64     20.62 o 
   9   1  10      518.53      473.24     35.15 o 
  -9   2  10     6344.61     6163.00    128.97 o 
  -8   2  10      982.30      936.89     38.36 o 
  -7   2  10     1043.97     1059.84     45.13 o 
  -6   2  10     1285.76     1324.93     31.33 o 
  -5   2  10     5750.36     5407.19     82.05 o 
  -4   2  10     6591.52     6752.60     98.92 o 
  -3   2  10     2041.09     2020.58     31.08 o 
  -2   2  10     3193.82     2832.27     40.55 o 
  -1   2  10    15191.10    14824.91    187.38 o 
   0   2  10    14340.57    14875.89    206.31 o 
   1   2  10       18.86       48.05      4.49 o 
   2   2  10     1230.93     1211.14     18.82 o 
   3   2  10     2658.12     2582.03     82.25 o 
   4   2  10      836.20      827.73     21.79 o 
   5   2  10        0.15       10.14      5.53 o 
   6   2  10     1061.75     1050.47     27.85 o 
   7   2  10       12.77       28.81      7.83 o 
   8   2  10    11656.69    11667.15    228.14 o 
   9   2  10     3424.04     3279.99    108.20 o 
  -9   3  10      176.52      150.48     29.97 o 
  -8   3  10       23.27       13.78     10.79 o 
  -7   3  10      131.62      139.28     13.21 o 
  -6   3  10       46.74       54.72      8.07 o 
  -5   3  10      177.29      193.68     10.55 o 
  -4   3  10      650.82      637.68     16.12 o 
  -3   3  10     1450.07     1527.28     28.34 o 
  -2   3  10     3235.54     3593.37     56.09 o 
  -1   3  10      109.51      175.63      7.18 o 
   0   3  10      141.88      148.49      6.49 o 
   1   3  10      713.24      799.58     15.87 o 
   2   3  10      285.73      222.75     12.27 o 
   3   3  10       56.94       60.29      6.49 o 
   4   3  10      815.18      769.62     21.70 o 
   5   3  10      860.94      812.74     23.40 o 
   6   3  10      477.09      420.83     16.96 o 
   7   3  10      814.14      731.04     24.53 o 
   8   3  10       80.52       55.26     15.56 o 
  -7   4  10      276.30      310.13     19.80 o 
  -6   4  10     1478.76     1543.27     40.06 o 
  -5   4  10     1176.72     1159.77     29.86 o 
  -4   4  10      316.19      313.85     16.49 o 
  -3   4  10     2663.05     2703.58     59.87 o 
  -2   4  10     2649.58     2681.27     51.12 o 
  -1   4  10      645.83      644.05     18.35 o 
   0   4  10      133.37      174.69     12.57 o 
   1   4  10     4655.03     4652.40     66.43 o 
   2   4  10      496.66      514.54     16.56 o 
   3   4  10       95.80       93.54      8.30 o 
   4   4  10     1615.38     1579.02     36.65 o 
   5   4  10     3560.50     3534.29     69.18 o 
   6   4  10       93.86      103.67     10.87 o 
  -5   5  10       99.01      118.59     12.75 o 
  -4   5  10        0.23        7.81      9.77 o 
  -3   5  10        7.23        9.30      7.36 o 
  -2   5  10       44.17       56.22      8.61 o 
  -1   5  10       48.98       56.08      6.66 o 
   0   5  10      111.83      112.50      7.94 o 
   1   5  10       16.41       14.74      5.90 o 
   2   5  10       58.88       82.72      8.65 o 
   3   5  10       31.54       39.86      8.36 o 
   4   5  10       50.48       65.10     11.26 o 
 -10   1  11        0.50      -13.54     17.98 o 
  -9   1  11     1221.31     1323.27     40.68 o 
  -8   1  11     1138.27     1091.94     29.78 o 
  -7   1  11      389.12      432.23     16.78 o 
  -6   1  11     2525.76     2508.69     49.69 o 
  -5   1  11     1906.65     1790.59     37.08 o 
  -4   1  11     4232.97     4303.50     86.24 o 
  -3   1  11     1247.04     1226.58     22.66 o 
  -2   1  11     3139.09     2930.15     45.23 o 
  -1   1  11      418.24      407.06      9.25 o 
   0   1  11      395.94      468.13     10.64 o 
   1   1  11     5927.17     5331.18     86.30 o 
   2   1  11     2844.07     2697.10     36.40 o 
   3   1  11      194.18      192.14      7.66 o 
   4   1  11       40.06       60.63      6.43 o 
   5   1  11     1953.68     1956.55     49.98 o 
   6   1  11        1.16       10.34      7.88 o 
   7   1  11      234.93      237.25     15.82 o 
   8   1  11     4386.80     4565.61    101.33 o 
   9   1  11      187.77      248.28     37.16 o 
  -9   2  11      197.62      198.96     16.20 o 
  -8   2  11        0.27        5.42      8.63 o 
  -7   2  11        3.87        9.46      8.50 o 
  -6   2  11       49.79       41.18      6.93 o 
  -5   2  11     1663.18     1784.21     37.65 o 
  -4   2  11      313.53      281.41      8.66 o 
  -3   2  11     2065.34     2041.93     31.60 o 
  -2   2  11     5582.27     5694.48     76.25 o 
  -1   2  11     2452.01     2688.72     47.32 o 
   0   2  11      181.81      206.95      7.32 o 
   1   2  11      242.51      187.62      7.07 o 
   2   2  11       18.76       20.22      2.94 o 
   3   2  11      108.82      122.17      7.66 o 
   4   2  11      254.19      251.26     11.22 o 
   5   2  11      979.93      949.58     25.54 o 
   6   2  11     2716.26     2766.82     83.39 o 
   7   2  11     2348.06     2254.91     59.15 o 
   8   2  11      903.94      859.42     45.99 o 
  -8   3  11     1809.32     1984.29     54.61 o 
  -7   3  11       33.54       51.64      9.95 o 
  -6   3  11      130.56      144.45     12.31 o 
  -5   3  11    10948.35    10793.41    176.20 o 
  -4   3  11      892.01      965.70     21.30 o 
  -3   3  11     1495.40     1635.10     30.04 o 
  -2   3  11      455.12      481.68     12.85 o 
  -1   3  11     2516.67     2625.49     47.64 o 
   0   3  11      368.46      311.95     10.85 o 
   1   3  11     3726.25     3766.62     54.16 o 
   2   3  11     7205.36     6912.77     93.93 o 
   3   3  11      890.03      903.20     23.49 o 
   4   3  11     4745.87     4655.87     83.97 o 
   5   3  11     2564.03     2379.07     50.12 o 
   6   3  11      415.46      384.16     16.81 o 
   7   3  11     3331.65     3450.78     70.05 o 
  -7   4  11       62.30       62.25     12.69 o 
  -6   4  11      454.11      385.03     16.87 o 
  -5   4  11     2706.21     2798.54     64.66 o 
  -4   4  11      451.70      468.55     19.06 o 
  -3   4  11     1907.59     1942.56     40.81 o 
  -2   4  11     7456.06     7572.81    126.42 o 
  -1   4  11     6600.60     6705.98    113.04 o 
   0   4  11      323.04      357.01     11.96 o 
   1   4  11      280.07      287.88      9.69 o 
   2   4  11      132.58      123.89      6.93 o 
   3   4  11      442.05      442.68     16.15 o 
   4   4  11     1003.28      998.93     27.33 o 
   5   4  11      699.96      650.28     22.33 o 
   6   4  11     2753.03     2378.48     62.65 o 
  -5   5  11      275.79      231.49     27.08 o 
  -4   5  11    10128.69    10112.86    232.65 o 
  -3   5  11     3933.09     4092.34    109.10 o 
  -2   5  11      717.75      848.15     28.42 o 
  -1   5  11      661.84      641.66     18.50 o 
   0   5  11     2212.84     2143.47     45.67 o 
   1   5  11      755.71      862.95     21.94 o 
   2   5  11      958.39      977.33     31.33 o 
   3   5  11      226.44      230.52     19.38 o 
   4   5  11     1441.81     1417.95     77.49 o 
 -10   0  12      946.55      970.75     58.17 o 
  -9   0  12      202.88      248.97     39.13 o 
  -8   0  12    13223.97    12915.09    296.01 o 
  -7   0  12     1217.38     1369.96     47.36 o 
  -6   0  12       56.61       76.91     22.49 o 
  -5   0  12      494.46      605.62     25.52 o 
  -4   0  12     4041.35     4801.60    114.79 o 
  -3   0  12     3338.12     3531.80    154.81 o 
  -2   0  12    41835.07    35136.40    946.67 o 
  -1   0  12    11596.81    11053.82    201.83 o 
   0   0  12        8.90       33.26      6.06 o 
   1   0  12       38.20       78.28      5.59 o 
   2   0  12     3687.31     3733.44    185.06 o 
   3   0  12     1069.42     1152.01     51.37 o 
   4   0  12     5481.17     6449.05    332.75 o 
   5   0  12      644.37      806.12     37.58 o 
   6   0  12    11533.37    12295.25    353.76 o 
   7   0  12       21.97       50.56     22.42 o 
   8   0  12      263.93      237.07     35.40 o 
  -9   1  12     1145.76     1145.53     65.97 o 
  -8   1  12     2007.41     2217.01     48.66 o 
  -7   1  12     2355.43     2357.29     49.34 o 
  -6   1  12    10164.53    10073.95    163.65 o 
  -5   1  12     9230.57     9548.95    153.89 o 
  -4   1  12      355.78      377.40     12.75 o 
  -3   1  12     3965.35     4004.11     60.93 o 
  -2   1  12     3543.82     3826.03     57.73 o 
  -1   1  12      180.82      213.07      6.71 o 
   0   1  12      217.92      201.46      7.54 o 
   1   1  12       63.61       63.32      5.40 o 
   2   1  12    11317.81    11098.39    133.37 o 
   3   1  12    14202.88    14782.46    209.20 o 
   4   1  12     2016.34     2273.83     55.78 o 
   5   1  12      972.97      941.23     30.80 o 
   6   1  12     5069.38     5224.18    183.15 o 
   7   1  12      816.50      735.27     28.19 o 
   8   1  12      421.14      408.62     35.18 o 
  -9   2  12     2148.32     2191.87    107.47 o 
  -8   2  12      349.37      372.61     20.62 o 
  -7   2  12     5303.23     5397.82    176.32 o 
  -6   2  12      174.31      183.50     11.16 o 
  -5   2  12     1632.55     1665.95     55.32 o 
  -4   2  12     1052.27     1202.50     21.79 o 
  -3   2  12     7745.29     7780.87    102.97 o 
  -2   2  12       24.35       22.02      4.49 o 
  -1   2  12     2854.08     2784.92     49.33 o 
   0   2  12      435.35      374.92     10.41 o 
   1   2  12       32.97       62.20      6.09 o 
   2   2  12     1084.95     1090.02     18.06 o 
   3   2  12       19.98       20.80      4.92 o 
   4   2  12      106.96       83.75      8.48 o 
   5   2  12    20612.80    20628.53    328.72 o 
   6   2  12      854.41      863.65     31.41 o 
   7   2  12       15.61       29.46     10.60 o 
   8   2  12     1252.27     1326.22     51.36 o 
  -8   3  12       89.36       81.98     13.63 o 
  -7   3  12     1191.68     1236.38     38.44 o 
  -6   3  12     2911.80     2971.71     89.42 o 
  -5   3  12     3858.93     3954.04     84.30 o 
  -4   3  12        4.66        9.54      4.80 o 
  -3   3  12     1297.75     1287.69     25.48 o 
  -2   3  12      269.81      303.10     10.12 o 
  -1   3  12      186.21      161.19      8.33 o 
   0   3  12       39.33       55.64      6.45 o 
   1   3  12        8.54       12.08      3.77 o 
   2   3  12     1262.17     1300.53     23.63 o 
   3   3  12     5833.01     5721.51    121.16 o 
   4   3  12      948.58      952.37     25.71 o 
   5   3  12      608.54      615.26     20.52 o 
   6   3  12     2321.56     2297.32     50.62 o 
   7   3  12      201.55      130.68     17.67 o 
  -7   4  12      199.77      292.70     35.05 o 
  -6   4  12      173.45      215.29     19.30 o 
  -5   4  12       86.72      121.44     13.58 o 
  -4   4  12      317.48      325.26     14.16 o 
  -3   4  12       95.93       90.22      8.22 o 
  -2   4  12     5585.45     5715.02    127.50 o 
  -1   4  12     2152.84     2130.01     49.62 o 
   0   4  12      257.66      263.97     10.41 o 
   1   4  12       52.59       57.68      6.03 o 
   2   4  12      371.80      374.80     11.73 o 
   3   4  12       68.92       68.23      8.18 o 
   4   4  12     3462.52     3558.40     69.22 o 
   5   4  12        3.98        6.03      7.64 o 
  -4   5  12        0.49        7.27     13.04 o 
  -3   5  12       13.97       20.74      9.43 o 
  -2   5  12        2.73        5.26      7.68 o 
  -1   5  12        1.44        6.44      6.48 o 
   0   5  12        5.16       15.94      6.28 o 
   1   5  12      203.37      240.44     11.56 o 
   2   5  12      179.36      186.15     24.47 o 
   3   5  12      325.94      339.45     32.86 o 
  -9   1  13       64.89       68.61     11.64 o 
  -8   1  13      575.29      570.02     21.06 o 
  -7   1  13     1247.26     1319.86     33.27 o 
  -6   1  13     2498.91     2428.05     49.33 o 
  -5   1  13     4817.99     4581.37     80.07 o 
  -4   1  13     1542.91     1504.50     31.84 o 
  -3   1  13       46.54       69.58      5.79 o 
  -2   1  13      454.00      453.66     11.64 o 
  -1   1  13      951.08      873.88     19.89 o 
   0   1  13      396.93      406.16     11.39 o 
   1   1  13      360.72      284.99      9.32 o 
   2   1  13     9782.85     9537.45    116.28 o 
   3   1  13      628.72      679.56     22.32 o 
   4   1  13      163.45      160.81      9.50 o 
   5   1  13     2783.12     2898.86     78.99 o 
   6   1  13      656.50      729.44     48.76 o 
   7   1  13      735.17      830.58     42.45 o 
   8   1  13      632.04      600.14     53.03 o 
  -8   2  13       20.41        8.92      9.52 o 
  -7   2  13       15.58       13.87      8.52 o 
  -6   2  13     1324.04     1330.46     32.55 o 
  -5   2  13      565.40      621.51     19.05 o 
  -4   2  13       25.09       17.84      4.51 o 
  -3   2  13       91.25       75.12      6.36 o 
  -2   2  13      230.02      211.22     13.33 o 
  -1   2  13     1024.37     1060.12     23.42 o 
   0   2  13      192.00      249.01      8.61 o 
   1   2  13       30.45       31.41      4.22 o 
   2   2  13     1211.77     1189.55     21.68 o 
   3   2  13     5160.16     4725.92    184.98 o 
   4   2  13     1384.15     1379.56     43.31 o 
   5   2  13      521.77      522.77     18.58 o 
   6   2  13        2.99       16.29     10.25 o 
   7   2  13       20.39       27.61     11.72 o 
  -8   3  13     4253.95     4296.01    166.90 o 
  -7   3  13     4661.94     4497.40    108.45 o 
  -6   3  13      397.51      398.94     19.56 o 
  -5   3  13     2576.07     2677.08     75.59 o 
  -4   3  13     8096.78     7876.65    116.65 o 
  -3   3  13      388.08      394.90     12.40 o 
  -2   3  13       15.79       25.61      5.55 o 
  -1   3  13      583.18      605.20     17.00 o 
   0   3  13      792.24      812.08     23.98 o 
   1   3  13    14443.80    14173.86    184.69 o 
   2   3  13      194.87      187.35      7.70 o 
   3   3  13     1319.35     1306.07     31.32 o 
   4   3  13     4340.96     4174.44     77.91 o 
   5   3  13      322.72      275.33     14.07 o 
   6   3  13      279.32      234.77     14.31 o 
  -6   4  13     1860.17     1750.70     84.90 o 
  -5   4  13     2175.86     2146.35     53.83 o 
  -4   4  13      750.34      780.25     22.98 o 
  -3   4  13       17.10       20.66      6.39 o 
  -2   4  13       16.55       12.76      6.28 o 
  -1   4  13      951.77      937.84     28.21 o 
   0   4  13      365.26      343.41     12.14 o 
   1   4  13        0.48        0.80      4.78 o 
   2   4  13     1407.47     1326.71     27.93 o 
   3   4  13     3381.65     3185.74     62.58 o 
   4   4  13     1506.14     1349.61     39.84 o 
   5   4  13     1323.48     1409.79     52.49 o 
  -3   5  13      568.11      547.04     40.12 o 
  -2   5  13      367.84      331.27     23.08 o 
  -1   5  13       20.68       -3.60     17.13 o 
   1   5  13     1229.16     1010.38     54.58 o 
   2   5  13     9635.16     9379.03    307.23 o 
  -9   0  14     1769.18     1822.50     62.71 o 
  -8   0  14      322.32      391.91     40.72 o 
  -7   0  14     8821.63     8802.95    208.45 o 
  -6   0  14       53.50       38.69      9.65 o 
  -5   0  14     6054.55     6091.33    145.72 o 
  -4   0  14       16.75       15.94      6.76 o 
  -3   0  14     4015.46     4006.87     96.75 o 
  -2   0  14    11179.94    11399.95    250.99 o 
  -1   0  14     2534.10     2269.59    117.51 o 
   0   0  14      342.65      393.46     23.45 o 
   1   0  14    10720.01    11626.56    566.36 o 
   2   0  14       23.18      115.40     22.99 o 
   3   0  14     3659.81     3949.31    205.33 o 
   4   0  14     2249.93     2419.29    151.53 o 
   5   0  14     1225.84     1328.70     45.84 o 
   6   0  14      784.73      865.69     63.74 o 
   7   0  14       21.09       45.13     25.17 o 
  -9   1  14     7437.96     7248.31    180.73 o 
  -8   1  14     5046.71     4902.75     90.88 o 
  -7   1  14       79.80       86.68      9.51 o 
  -6   1  14     2077.09     2105.30     44.57 o 
  -5   1  14     3900.76     3807.15     68.82 o 
  -4   1  14       16.93       21.01      5.23 o 
  -3   1  14     3236.78     3043.32     54.26 o 
  -2   1  14       35.78       37.07      4.48 o 
  -1   1  14    11860.10    12062.52    189.28 o 
   0   1  14    13849.01    13788.92    198.71 o 
   1   1  14       11.29       21.54      3.99 o 
   2   1  14      501.92      527.87     12.61 o 
   3   1  14     4823.67     5150.75    156.15 o 
   4   1  14     1131.35     1245.22     76.23 o 
   5   1  14        3.96        1.21      8.24 o 
   6   1  14       30.77       37.29     10.02 o 
   7   1  14     2576.25     2593.53     79.71 o 
  -8   2  14     4819.43     4636.90    101.86 o 
  -7   2  14       67.39       47.59      9.16 o 
  -6   2  14     1011.30     1014.92     27.55 o 
  -5   2  14      123.73      119.19      8.97 o 
  -4   2  14     2909.92     2903.31     62.04 o 
  -3   2  14     3286.88     3363.62     60.40 o 
  -2   2  14       86.35       60.40      8.03 o 
  -1   2  14     2697.55     2852.99     51.62 o 
   0   2  14     3944.62     4010.58     68.99 o 
   1   2  14      893.61     1004.96     21.15 o 
   2   2  14     9833.37     9450.84    125.98 o 
   3   2  14       62.47       67.20      7.10 o 
   4   2  14       12.34       12.65      6.10 o 
   5   2  14     1263.10     1291.73     43.06 o 
   6   2  14      248.44      268.79     18.24 o 
   7   2  14      684.21      581.24     39.49 o 
  -8   3  14     1736.26     1839.62     89.76 o 
  -7   3  14        4.56        1.25     10.49 o 
  -6   3  14      490.21      481.80     39.66 o 
  -5   3  14      277.36      300.26     22.39 o 
  -4   3  14       16.59       18.32      6.23 o 
  -3   3  14      930.10      918.68     23.48 o 
  -2   3  14      168.46      163.24      9.21 o 
  -1   3  14     4284.42     4405.74     76.35 o 
   0   3  14     6702.64     6384.40    123.78 o 
   1   3  14      293.03      309.90     10.94 o 
   2   3  14      532.80      531.53     13.69 o 
   3   3  14     2767.00     2721.26     54.63 o 
   4   3  14      411.55      376.82     16.02 o 
   5   3  14       54.65       49.55      8.80 o 
   6   3  14      168.34      134.19     34.06 o 
  -6   4  14       29.99       15.65     19.74 o 
  -5   4  14      104.59      104.37     14.99 o 
  -4   4  14     1226.77     1321.86     32.68 o 
  -3   4  14      455.27      491.21     20.38 o 
  -2   4  14     1700.14     1743.55     61.31 o 
  -1   4  14     1089.67     1101.02     32.03 o 
   0   4  14        3.10        1.40      4.92 o 
   1   4  14     2341.41     2370.92     43.02 o 
   2   4  14      271.11      299.78     11.79 o 
   3   4  14      412.76      403.04     16.64 o 
   4   4  14      369.89      413.27     24.94 o 
   0   5  14       98.93       81.51     21.08 o 
  -9   1  15      319.77      305.18     35.33 o 
  -8   1  15     1558.37     1596.80     39.90 o 
  -7   1  15      830.81      853.56     25.90 o 
  -6   1  15      102.81       91.61      9.15 o 
  -5   1  15      496.19      484.84     16.67 o 
  -4   1  15      383.77      387.56     13.89 o 
  -3   1  15     1938.16     2030.74     39.44 o 
  -2   1  15       21.67       23.94      5.47 o 
  -1   1  15    10652.85    10424.68    165.65 o 
   0   1  15      376.09      378.45     12.33 o 
   1   1  15     1421.23     1368.86     27.10 o 
   2   1  15       10.55       10.90      5.21 o 
   3   1  15      109.34      133.58     17.35 o 
   4   1  15      797.34      899.91     31.62 o 
   5   1  15     2593.54     2757.41     70.69 o 
   6   1  15      932.70     1150.81     40.98 o 
   7   1  15      873.90      880.49     57.47 o 
  -8   2  15      123.83      137.29     25.31 o 
  -7   2  15       84.80       98.20     10.91 o 
  -6   2  15        0.20        6.63      6.88 o 
  -5   2  15      565.15      549.94     21.16 o 
  -4   2  15     1435.16     1436.65     37.17 o 
  -3   2  15      252.45      277.23     13.46 o 
  -2   2  15      856.53      880.28     21.86 o 
  -1   2  15     1605.23     1678.16     34.23 o 
   0   2  15     2847.64     2840.30     51.97 o 
   1   2  15        3.46        9.39      4.52 o 
   2   2  15      650.82      607.62     14.46 o 
   3   2  15       55.13       62.58      7.84 o 
   4   2  15      388.56      395.04     20.58 o 
   5   2  15      109.09      117.54     17.09 o 
   6   2  15      154.08      194.43     16.15 o 
  -6   3  15        4.28       -0.51     10.52 o 
  -5   3  15     2452.49     2482.09     72.47 o 
  -4   3  15     1566.82     1598.84     41.17 o 
  -3   3  15      589.24      608.72     18.67 o 
  -2   3  15    12337.69    12175.91    197.75 o 
  -1   3  15      321.95      313.00     12.65 o 
   0   3  15     1475.62     1480.08     37.82 o 
   1   3  15      534.38      487.45     14.29 o 
   2   3  15     4368.21     4335.88     69.02 o 
   3   3  15       50.37       48.58      7.99 o 
   4   3  15      122.75      128.80     10.78 o 
   5   3  15      997.25     1101.17     57.15 o 
  -5   4  15      888.71      797.50     51.83 o 
  -4   4  15     2772.04     2548.82     60.84 o 
  -3   4  15      399.56      351.04     26.72 o 
  -2   4  15     1644.74     1762.31     45.28 o 
  -1   4  15     2276.85     2206.14     53.18 o 
   0   4  15     2294.11     2268.61     54.40 o 
   1   4  15       22.40       23.88      6.79 o 
   2   4  15       12.38       16.94      5.93 o 
   3   4  15      189.08      191.37     22.49 o 
  -8   0  16      671.54      738.25     35.15 o 
  -7   0  16     4141.77     4227.93    112.73 o 
  -6   0  16     2474.79     2462.30     71.90 o 
  -5   0  16     9294.01     9238.25    213.55 o 
  -4   0  16     5814.48     5397.28    129.44 o 
  -3   0  16     3190.80     3324.12     83.79 o 
  -2   0  16     2854.70     3111.43     77.72 o 
  -1   0  16      577.89      587.45     32.58 o 
   0   0  16      241.72      255.57     18.93 o 
   1   0  16     4600.21     4817.36    297.42 o 
   2   0  16      200.98      183.65     18.12 o 
   3   0  16     9595.10    10439.32    463.20 o 
   4   0  16     1588.69     1702.29    115.71 o 
   5   0  16     4385.16     4731.19    277.72 o 
   6   0  16     9579.71    11621.56    420.26 o 
  -8   1  16       52.63       79.81     12.18 o 
  -7   1  16      119.67      107.43     10.88 o 
  -6   1  16       64.44       78.28      9.05 o 
  -5   1  16     2316.12     2236.09     45.77 o 
  -4   1  16     3107.24     3236.85     59.48 o 
  -3   1  16     5680.13     5761.71    110.74 o 
  -2   1  16      114.02      120.12      8.74 o 
  -1   1  16      720.24      784.73     20.09 o 
   0   1  16     3253.91     3230.04     58.11 o 
   1   1  16      485.49      500.33     17.15 o 
   2   1  16      169.00      157.95     11.99 o 
   3   1  16        2.42        5.19      6.01 o 
   4   1  16     2446.36     2714.92     95.54 o 
   5   1  16     4814.00     5014.06    146.97 o 
   6   1  16     1582.54     1685.99     60.41 o 
  -8   2  16       66.56       62.05     23.13 o 
  -7   2  16     1005.04     1041.50     30.18 o 
  -6   2  16     5611.70     5622.21     99.54 o 
  -5   2  16        5.47       11.27      7.67 o 
  -4   2  16     2002.74     2048.82     48.91 o 
  -3   2  16     8162.53     8150.48    152.57 o 
  -2   2  16     4116.06     4105.82     72.37 o 
  -1   2  16      244.80      272.81     11.35 o 
   0   2  16       52.56       60.02      6.46 o 
   1   2  16      443.37      453.43     14.56 o 
   2   2  16     6693.80     6661.12    106.31 o 
   3   2  16       10.63       64.34     24.77 o 
   4   2  16     1432.39     1482.82     44.76 o 
   5   2  16     2563.43     2658.57     94.48 o 
   6   2  16     2348.01     1986.07     84.90 o 
  -6   3  16       41.19       53.45     20.52 o 
  -5   3  16     1029.61      998.23     31.79 o 
  -4   3  16     1358.57     1341.62     37.20 o 
  -3   3  16     2294.66     2228.09     45.56 o 
  -2   3  16      641.69      684.59     20.14 o 
  -1   3  16      160.46      147.89     11.10 o 
   0   3  16     1897.31     2016.83     48.51 o 
   1   3  16      124.00      132.14      7.92 o 
   2   3  16        9.41       17.42      7.46 o 
   3   3  16        9.10        2.34      6.83 o 
   4   3  16      552.54      469.73     21.17 o 
   5   3  16     1280.07      851.31     68.54 o 
  -4   4  16     2370.28     2672.59    109.72 o 
  -3   4  16       81.76      100.69     21.65 o 
  -2   4  16      449.09      407.43     19.11 o 
  -1   4  16       55.71       67.62      9.68 o 
   0   4  16        6.60       16.08      6.10 o 
   1   4  16       75.24       81.76      7.86 o 
   2   4  16     1992.05     2182.01     52.40 o 
  -8   1  17     1580.74     1660.25     58.87 o 
  -7   1  17     1048.21     1104.99     31.12 o 
  -6   1  17     1905.25     1902.72     45.55 o 
  -5   1  17      137.43      157.88     10.73 o 
  -4   1  17      594.25      602.17     21.62 o 
  -3   1  17       32.45       59.21     23.99 o 
  -2   1  17     1889.63     1769.63     41.30 o 
  -1   1  17     2343.48     2275.32     49.34 o 
   0   1  17     1750.65     1742.98    114.62 o 
   1   1  17      168.18      193.67     11.91 o 
   2   1  17     1272.84     1311.35     55.14 o 
   3   1  17       92.83      111.92      9.90 o 
   4   1  17      252.18      299.00     18.91 o 
   5   1  17     2967.94     3495.37    153.11 o 
   6   1  17     1434.97     1476.48     67.90 o 
  -7   2  17     2419.47     2432.77    105.63 o 
  -6   2  17     1071.05     1116.07     35.25 o 
  -5   2  17      758.95      792.73     27.29 o 
  -4   2  17     2284.63     2222.05     52.58 o 
  -3   2  17     1128.54     1090.24     33.02 o 
  -2   2  17        3.87        0.14      5.63 o 
  -1   2  17      750.53      758.93     24.43 o 
   0   2  17       97.29       92.70      7.40 o 
   1   2  17     1057.23     1035.26     25.31 o 
   2   2  17      111.57       88.45      9.64 o 
   3   2  17      347.40      365.81     30.28 o 
   4   2  17     1461.87     1426.85     44.66 o 
   5   2  17      667.74      572.17     74.85 o 
  -5   3  17     1248.17     1092.58     34.38 o 
  -4   3  17       56.93       55.14     10.09 o 
  -3   3  17       27.38       38.20      8.82 o 
  -2   3  17      385.42      441.81     16.09 o 
  -1   3  17     4075.89     4177.42     87.83 o 
   0   3  17      497.47      468.77     19.41 o 
   1   3  17      208.11      202.02     12.61 o 
   2   3  17      496.64      420.91     15.75 o 
   3   3  17     3623.87     3335.16     74.96 o 
  -3   4  17     1132.02     1107.90     63.39 o 
  -2   4  17        5.03       23.86     13.50 o 
  -1   4  17      377.26      402.61     24.53 o 
   0   4  17      383.31      340.08     30.96 o 
  -7   0  18     2620.79     2790.35     82.94 o 
  -6   0  18     5167.08     4999.29    127.64 o 
  -5   0  18     1088.03     1116.62     40.28 o 
  -4   0  18     3052.41     3061.73     81.41 o 
  -3   0  18     1856.23     1768.05     75.31 o 
  -2   0  18      242.97      251.59     22.85 o 
  -1   0  18     1998.62     1927.05     77.42 o 
   0   0  18     9022.18     8497.05    269.92 o 
   1   0  18      555.55      645.68    144.45 o 
   2   0  18    11911.37    12512.07    820.91 o 
   3   0  18     4411.58     4786.98    444.13 o 
   4   0  18     4617.07     4993.90    513.05 o 
   5   0  18      634.42      992.33     75.31 o 
  -7   1  18     1016.95      784.22     29.60 o 
  -6   1  18     1936.14     2000.00     44.75 o 
  -5   1  18       95.42      101.90     11.96 o 
  -4   1  18      270.77      227.88     13.01 o 
  -3   1  18      177.23      182.42     11.66 o 
  -2   1  18      299.03      286.27     18.33 o 
  -1   1  18      358.41      380.68     19.52 o 
   0   1  18     1893.43     1852.16     69.54 o 
   1   1  18     5025.13     5154.63    349.40 o 
   2   1  18     2440.24     2400.03    109.65 o 
   3   1  18       30.88       41.34     11.20 o 
   4   1  18     1040.31     1067.71     66.80 o 
   5   1  18      676.47      668.70     29.38 o 
  -6   2  18     4209.50     4224.74    112.58 o 
  -5   2  18     7133.96     7083.57    216.83 o 
  -4   2  18      929.64      925.80     29.29 o 
  -3   2  18      176.51      199.31     15.83 o 
  -2   2  18      787.69      787.25     24.61 o 
  -1   2  18     8059.56     8209.72    135.43 o 
   0   2  18      407.41      395.76     16.35 o 
   1   2  18        0.01       10.48      6.81 o 
   2   2  18      442.56      388.37     23.42 o 
   3   2  18     7423.91     7447.37    184.15 o 
   4   2  18      795.17      792.57     51.16 o 
  -5   3  18        4.32       14.81     19.11 o 
  -4   3  18      284.97      248.69     15.59 o 
  -3   3  18       34.05       37.83      9.10 o 
  -2   3  18        5.60        5.75      8.02 o 
  -1   3  18      268.30      292.22     15.79 o 
   0   3  18      501.78      479.11     20.12 o 
   1   3  18      845.77      787.92     20.29 o 
   2   3  18      623.70      541.45     21.67 o 
  -6   1  19      200.41      189.39     18.36 o 
  -5   1  19      729.09      699.55     25.85 o 
  -4   1  19     1635.42     1564.56     41.07 o 
  -3   1  19     2104.27     2165.91     62.43 o 
  -2   1  19      411.79      422.68     21.71 o 
  -1   1  19       67.30       81.77     10.66 o 
   0   1  19      637.21      616.75     25.82 o 
   1   1  19      307.88      315.82     16.24 o 
   2   1  19     1792.30     1948.59     60.70 o 
   3   1  19     1821.58     1919.59     57.92 o 
   4   1  19      121.83      140.18     16.15 o 
  -5   2  19        5.59        2.51     13.64 o 
  -4   2  19        8.88       15.87     10.32 o 
  -3   2  19      132.07      115.09     10.45 o 
  -2   2  19     2038.45     1999.34     47.60 o 
  -1   2  19      753.72      804.36     32.06 o 
   0   2  19      103.62       89.37     10.58 o 
   1   2  19     1675.37     1532.56     53.37 o 
   2   2  19      977.92      939.82     39.58 o 
   3   2  19        4.63       -9.45     23.48 o 
  -3   3  19       57.74       49.21     13.46 o 
  -2   3  19      634.23      584.76     27.49 o 
  -1   3  19     5257.76     5112.96    106.36 o 
   0   3  19      477.16      406.62     29.37 o 
   1   3  19      211.94      148.94     13.08 o 
  -6   0  20      680.15      822.25     51.05 o 
  -5   0  20      781.60      709.71     46.82 o 
  -4   0  20     6112.78     5942.50    205.48 o 
  -3   0  20      338.93      298.55     27.50 o 
  -2   0  20        2.96       17.98     13.40 o 
  -1   0  20     9522.77     8935.08    287.48 o 
   0   0  20     1764.79     1610.59     69.46 o 
   1   0  20     4638.42     4622.77    159.57 o 
   2   0  20       88.86       68.68     15.72 o 
   3   0  20       52.82       86.23     46.43 o 
   4   0  20      110.90       66.93     42.27 o 
  -5   1  20      854.08      801.66     46.82 o 
  -4   1  20      804.44      786.39     26.83 o 
  -3   1  20     5226.96     5150.08    127.52 o 
  -2   1  20     4607.28     4269.65    107.35 o 
  -1   1  20      738.60      634.69     27.39 o 
   0   1  20      494.05      495.46     23.55 o 
   1   1  20      117.02      129.23     13.19 o 
   2   1  20       77.55       63.62     12.63 o 
   3   1  20      472.32      503.22     90.22 o 
  -4   2  20     1314.76     1217.97     60.57 o 
  -3   2  20      370.50      314.23     16.83 o 
  -2   2  20      500.51      421.34     18.47 o 
  -1   2  20      100.63      174.87     15.28 o 
   0   2  20     9751.50     9384.42    213.04 o 
   1   2  20      735.87      726.07     57.68 o 
   2   2  20      109.74      106.47     31.66 o 
  -3   1  21     2383.30     2369.45     98.08 o 
  -2   1  21      465.18      487.78     24.84 o 
  -1   1  21        1.38       15.19     15.72 o 
   0   1  21      165.30      163.51     16.32 o 
   1   1  21        9.00       11.49     13.33 o 
   2   1  21      649.79      765.49     65.72 o 
  -2   2  21      419.88      319.00     29.55 o 
  -1   2  21      241.02      228.04     25.03 o 
                                                 
